# Supplementary material for: An operationally implementable model for predicting the effects of an infectious disease on a comprehensive regional healthcare system
Source: PLoS One. 2021 Oct 20;16(10):e0258710. doi: 10.1371/journal.pone.0258710 (PMC8528335; doi:10.1371/journal.pone.0258710)
Supplement: S1 Data — (XLSX) [file pone.0258710.s001.xlsx]

## Sheet: summary
Variable	Positive cases			Inpatient census			ICU census			Vent census			Cumulative Mortality
	Pred. 1 day ago	Pred. 1 wk. ago	Pred. 2 wks. ago	Pred. 1 day ago	Pred. 1 wk. ago	Pred. 2 wks. ago	Pred. 1 day ago	Pred. 1 wk. ago	Pred. 2 wks. ago	Pred. 1 day ago	Pred. 1 wk. ago	Pred. 2 wks. ago	Pred. 1 day ago	Pred. 1 wk. ago	Pred. 2 wks. ago
% correct	0.298343	0.263305	0.231429	0.381215	0.382682	0.282051	0.252078	0.297753	0.234957	0.214286	0.286127	0.292035	0.313218	0.328488	0.323442
med % err.	0.00218807	0.00470769	0.0164448	0.0367851	0.0581179	0.181102	0.125593	0.113546	0.201235	0.172599	0.170623	0.244539	0.0122937	0.0202881	0.0321285
av. % err.	0.0260261	0.0616744	0.180416	0.0934759	0.153585	0.349717	0.214809	0.272742	0.419286	0.295229	0.377856	0.478511	0.0240632	0.0294604	0.0340089
std. % err.	0.0839526	0.314071	1.50211	0.132201	0.229883	1.01933	0.360843	0.589292	1.13717	0.48385	0.668861	0.903894	0.0277099	0.0358869	0.0338066

## Sheet: census
Date	Positive cases										Inpatient census										ICU census										Vent census										Cumulative Mortality
	Act. cases	Pred. 1 day ago			Pred. 1 wk. ago			Pred. 2 wks. ago			Act. floor	Pred. 1 day ago			Pred. 1 wk. ago			Pred. 2 wks. ago			Act. ICU	Pred. 1 day ago			Pred. 1 wk. ago			Pred. 2 wks. ago			Act. vent	Pred. 1 day ago			Pred. 1 wk. ago			Pred. 2 wks. ago			Act. mort	Pred. 1 day ago			Pred. 1 wk. ago			Pred. 2 wks. ago
		min, Pred. 1 day ago	max, Pred. 1 day ago	% err	min, Pred. 1 wk. ago	max, Pred. 1 wk. ago	% err	min, Pred. 2 wks. ago	max, Pred. 2 wks. ago	% err		min, Pred. 1 day ago	max, Pred. 1 day ago	% err	min, Pred. 1 wk. ago	max, Pred. 1 wk. ago	% err	min, Pred. 2 wks. ago	max, Pred. 2 wks. ago	% err		min, Pred. 1 day ago	max, Pred. 1 day ago	% err	min, Pred. 1 wk. ago	max, Pred. 1 wk. ago	% err	min, Pred. 2 wks. ago	max, Pred. 2 wks. ago	% err		min, Pred. 1 day ago	max, Pred. 1 day ago	% err	min, Pred. 1 wk. ago	max, Pred. 1 wk. ago	% err	min, Pred. 2 wks. ago	max, Pred. 2 wks. ago	% err		min, Pred. 1 day ago	max, Pred. 1 day ago	% err	min, Pred. 1 wk. ago	max, Pred. 1 wk. ago	% err	min, Pred. 2 wks. ago	max, Pred. 2 wks. ago
% correct				0.298343			0.263305			0.231429				0.381215			0.382682			0.282051				0.252078			0.297753			0.234957				0.214286			0.286127			0.292035				0.313218			0.328488
med % err.				0.00218807			0.00470769			0.0164448				0.0367851			0.0581179			0.181102				0.125593			0.113546			0.201235				0.172599			0.170623			0.244539				0.0122937			0.0202881
av. % err.				0.0260261			0.0616744			0.180416				0.0934759			0.153585			0.349717				0.214809			0.272742			0.419286				0.295229			0.377856			0.478511				0.0240632			0.0294604
std. % err.				0.0839526			0.314071			1.50211				0.132201			0.229883			1.01933				0.360843			0.589292			1.13717				0.48385			0.668861			0.903894				0.0277099			0.0358869
2020-03-10	1										1										0										0										0
2020-03-11	1										1										0										0										0
2020-03-12	7										1										0										0										0
2020-03-13	14										2										0										0										0
2020-03-14	20										1										0										0										0
2020-03-15	35										3										1										0										0
2020-03-16	65										4										1										0										0
2020-03-17	110										6										1										1										0
2020-03-18	175										10										1										0										0
2020-03-19	248										14										2										0										0
2020-03-20	309										13										3										1										0
2020-03-21	358										16										3										1										1
2020-03-22	420										21										5										3										2
2020-03-23	510										27										7										4										2
2020-03-24	625										32										8										4										2
2020-03-25	747										38										11										6										2
2020-03-26	859	1020.04	2236	0.187469							50	22	87	0							14	3	17	0							6										2
2020-03-27	966	1557	2637	0.611801							63	44	88	0							18	13	36	0							8										3
2020-03-28	1040	1587	1571	0.510577							70	47	66	0.0571429							19	12	17	0.105263							9										5
2020-03-29	1114	1495	1958	0.342011							69	61	92	0							18	11	24	0							9										7
2020-03-30	1238	2122	2470	0.714055							83	85	115	0.0240964							17	17	30	0							7										9
2020-03-31	1369	1937	2143	0.414901							95	70	86	0.0947368							18	14	15	0.166667							8										10
2020-04-01	1508	2405	2715	0.594828	2922	25772	0.937666				91	80	105	0	63	1002	0				22	16	19	0.136364	9	198	0				11										11
2020-04-02	1620	1838	1896	0.134568	9627	27482	4.94259				92	78	93	0	296	955	2.21739				23	16	18	0.217391	85	372	2.69565				15										13
2020-04-03	1744	1992	2003	0.142202	4495	5787	1.57741				99	98	103	0	113	240	0.141414				27	19	21	0.222222	30	62	0.111111				17										17
2020-04-04	1835	2188	2283	0.192371	3441	7202	0.875204				103	99	108	0	113	321	0.0970874				25	20	20	0.2	22	84	0				20										19
2020-04-05	1924	2147	2541	0.115904	5831	9064	2.03067				111	93	122	0	217	420	0.954955				26	24	28	0	46	111	0.769231				20										19
2020-04-06	2082	2349	2561	0.128242	4145	4400	0.990874				115	93	104	0.0956522	149	167	0.295652				30	22	27	0.1	30	34	0				23	12	13	0.434783							22
2020-04-07	2215	2338	2514	0.0555305	4602	5138	1.07765				109	96	105	0.0366972	144	177	0.321101				27	21	28	0	26	41	0				19	10	13	0.315789							25
2020-04-08	2334	2457	2749	0.0526992	3319	3519	0.422022	9862.75	301492	3.22569	105	99	114	0	130	154	0.238095	210	8174	1	31	24	25	0.193548	28	30	0.0322581	32	2000	0.0322581	22	12	14	0.363636							28
2020-04-09	2463	2645	2833	0.0738936	3144	3545	0.276492	68391	290779	26.7674	104	95	110	0	114	161	0.0961538	1929	7074	17.5481	32	20	25	0.21875	22	35	0	556	3391	16.375	23	15	19	0.173913							32	28	28	0.125
2020-04-10	2609	2916	3023	0.11767	3833	4826	0.469145	14784	25850	4.66654	108	106	116	0	167	244	0.546296	365	1055	2.37963	32	25	29	0.09375	36	52	0.125	96	277	2	25	20	21	0.16							38	34	34	0.105263
2020-04-11	2712	3058	3105	0.127581	3163	4537	0.166298	9039	31925	2.33296	116	107	118	0	104	198	0	286	1377	1.46552	36	28	31	0.138889	25	42	0	59	362	0.638889	24	22	28	0							40	37	37	0.075
2020-04-12	2785	3092	3159	0.110233	3566	4345	0.280431	18350	39772	5.58887	117	98	102	0.128205	126	177	0.0769231	658	1804	4.62393	32	32	33	0	28	36	0	137	475	3.28125	24	22	23	0.0416667	14	17	0.291667				43	37	37	0.139535
2020-04-13	2967	3364	3492	0.133805	3147	4104	0.0606673	9973	10168	2.36131	127	106	119	0.0629921	97	168	0	364	389	1.86614	34	35	35	0.0294118	26	34	0	67	83	0.970588	27	17	21	0.222222	11	17	0.37037				49	40	40	0.183673
2020-04-14	3089	3539	3599	0.145678	3307	4410	0.070573	8508	12317	1.75429	116	116	125	0	102	175	0	267	428	1.30172	30	34	35	0.133333	27	36	0	48	108	0.6	23	17	19	0.173913	13	18	0.217391				57	52	52	0.0877193
2020-04-15	3225	3618	3625	0.12186	3590	4458	0.113178	6576	7235	1.03907	119	113	122	0	111	186	0	266	316	1.23529	28	28	34	0	26	40	0	53	61	0.892857	18	20	26	0.111111	15	26	0				60	54	54	0.1	44	44	0.266667
2020-04-16	3355	3911	3939	0.165723	4081	4695	0.216393	5390	6860	0.606557	118	139	142	0.177966	139	188	0.177966	199	321	0.686441	25	33	34	0.32	35	47	0.4	40	67	0.6	17	17	26	0	22	29	0.294118				66	58	58	0.121212	53	53	0.19697
2020-04-17	3514	4148	4188	0.180421	4021	4556	0.14428	7332	11615	1.08651	119	104	118	0.00840336	121	173	0.0168067	326	592	1.7395	22	30	30	0.363636	30	53	0.363636	70	126	2.18182	18	23	24	0.277778	19	30	0.0555556				68	64	65	0.0441176	54	54	0.205882
2020-04-18	3634	4530	4616	0.24656	3979	4530	0.0949367	4958	7868	0.364337	121	124	136	0.0247934	113	163	0	169	292	0.396694	25	23	25	0	28	44	0.12	39	62	0.56	18	12	19	0	17	29	0				71	73	74	0.028169	53	53	0.253521
2020-04-19	3719	4807	4844	0.292552	4299	4923	0.155956	5776	7140	0.553106	126	124	132	0	115	174	0	210	244	0.666667	27	21	23	0.148148	31	49	0.148148	47	49	0.740741	19	15	18	0.0526316	16	26	0	23	24	0.210526	72	75	80	0.0416667	56	56	0.222222
2020-04-20	3876	4984	5195	0.285862	4522	4941	0.166667	4437	6488	0.144737	126	114	135	0	121	167	0	137	219	0.0873016	32	22	25	0.21875	34	41	0.0625	36	44	0.125	22	19	20	0.0909091	18	25	0	16	21	0.0454545	77	78	81	0.012987	72	72	0.0649351
2020-04-21	4037	5007	5278	0.240277	4542	4978	0.125093	4658	6874	0.153827	126	110	135	0	126	169	0	143	227	0.134921	30	23	26	0.133333	31	52	0.0333333	37	46	0.233333	22	18	21	0.0454545	18	33	0	17	22	0	78	77	81	0	74	74	0.0512821
2020-04-22	4208	5325	5581	0.265447	4968	5257	0.180608	5105	6833	0.213165	117	119	141	0.017094	140	176	0.196581	155	238	0.324786	34	25	27	0.205882	38	46	0.117647	38	51	0.117647	24	19	22	0.0833333	19	31	0	22	34	0	81	84	88	0.037037	73	77	0.0493827	67	67
2020-04-23	4366	5816	5985	0.332112	5232	5437	0.198351	6014	7125	0.377462	114	128	145	0.122807	117	123	0.0263158	191	231	0.675439	33	30	33	0	33	36	0	54	64	0.636364	25	22	25	0	26	28	0.04	33	36	0.32	84	87	90	0.0357143	82	84	0	81	81
2020-04-24	4547	6231	6420	0.370354	5854	5965.37	0.287442	5446	6455	0.197713	126	129	147	0.0238095	146	165	0.15873	151	191	0.198413	32	30	31	0.03125	24	27	0.15625	38	57	0.1875	24	22	25	0	10	25	0	24	33	0	86	89	91	0.0348837	94	96	0.0930233	76	76
2020-04-25	4702	4645	4796	0	6133	6229	0.304339	5225	6279	0.111229	122	118	133	0	143	161	0.172131	133	176	0.0901639	32	28	34	0	26	30	0.0625	35	47	0.09375	25	23	26	0	13	23	0.08	22	30	0	89	89	92	0	96	102	0.0786517	74	74
2020-04-26	4808	4805	5013	0	6205	6708	0.290557	5639	6721	0.172837	129	118	133	0	129	167	0	138	188	0.0697674	35	27	33	0.0571429	29	32	0.0857143	38	53	0.0857143	25	25	27	0	23	27	0	22	28	0	90	94	98	0.0444444	97	105	0.0777778	77	77
2020-04-27	5032	4978	5213	0	6133	6686	0.2188	5858	6568	0.164149	133	129	146	0	122	161	0	138	175	0.037594	34	28	35	0	29	32	0.0588235	39	42	0.147059	24	23	27	0	22	26	0	21	25	0	92	97	102	0.0543478	94	103	0.0217391	95	95
2020-04-28	5225	5127	5381	0	6437	7069	0.231962	5671	6697	0.0853589	137	127	145	0	125	170	0	133	196	0	35	29	36	0	30	34	0.0285714	33	59	0	25	25	28	0	22	27	0	20	35	0	96	98	103	0.0208333	101	112	0.0520833	100	100
2020-04-29	5372	5162	5490	0	6964	7621	0.296351	6316	6909	0.175726	136	132	157	0	129	178	0	156	186	0.147059	37	30	39	0	32	37	0	41	53	0.108108	27	24	29	0	24	31	0	20	34	0	99	99	106	0	104	114	0.0505051	93	102
2020-04-30	5575	5237	5682	0	7383	8213	0.324305	6502	6941	0.166278	153	135	158	0	128	185	0	110	121	0.20915	40	28	36	0.1	32	38	0.05	34	39	0.025	27	24	27	0	23	32	0	29	31	0.0740741	99	104	109	0.0505051	105	116	0.0606061	101	108
2020-05-01	5762	5646	5907	0	5431	5884	0	7372	7676	0.279417	154	140	159	0	124	149	0.0324675	155	192	0.00649351	41	29	36	0.121951	27	39	0.0487805	25	28	0.317073	27	23	27	0	24	29	0	11	29	0	103	106	111	0.0291262	104	113	0.00970874	119	124
2020-05-02	5890	5812	6218	0	5596	6132	0	7628	7981	0.295076	154	136	168	0	123	149	0.0324675	149	187	0	39	31	41	0	25	39	0	27	33	0.153846	27	24	30	0	25	30	0	14	25	0.0740741	109	108	115	0	109	120	0	123	127
2020-05-03	5997	6027	6424	0.0050025	5780	6351	0	7547	8653	0.258463	169	153	184	0	131	159	0.0591716	131	197	0	41	34	45	0	27	40	0.0243902	32	38	0.0731707	27	25	31	0	24	30	0	25	33	0	114	113	121	0	113	124	0	118	135
2020-05-04	6193	6214	6460	0.00339093	5929	6527	0	7336	8444	0.184563	176	154	172	0.0227273	129	158	0.102273	121	183	0	40	34	41	0	27	41	0	30	36	0.1	30	25	28	0.0666667	24	31	0	23	30	0	115	119	124	0.0347826	113	125	0	113	130
2020-05-05	6336	6338	6558	0.000315657	5965	6674	0	7599	8938	0.199337	179	154	169	0.0558659	134	169	0.0558659	119	194	0	39	34	40	0	29	44	0	30	38	0.025641	30	25	28	0.0666667	25	32	0	22	32	0	118	124	129	0.0508475	114	129	0	120	141
2020-05-06	6466	6426	6531	0	6219	6871	0	8148	9711	0.26013	178	165	171	0.0393258	138	170	0.0449438	120	207	0	39	35	40	0	28	42	0	31	43	0	33	26	27	0.181818	24	30	0.0909091	24	36	0	123	125	127	0.0162602	120	132	0	122	145
2020-05-07	6585	6575	6730	0	6545	7128	0	8552	10534	0.298709	159	163	173	0.0251572	143	172	0	117	221	0	38	35	41	0	29	42	0	30	44	0	31	26	28	0.0967742	25	31	0	22	37	0	131	128	131	0	123	134	0	121	150
2020-05-08	6717	6763	6924	0.0068483	6715	7512	0	6293	7191	0	155	172	183	0.109677	142	181	0	122	159	0	33	32	37	0	30	46	0	25	43	0	30	28	30	0	26	34	0	23	31	0	133	134	137	0.0075188	125	139	0	120	139
2020-05-09	6809	6892	7127	0.0121897	6958	7724	0.0218828	6462	7469	0	147	171	189	0.163265	154	191	0.047619	122	160	0	33	32	38	0	32	49	0	24	42	0	31	31	34	0	27	34	0	24	33	0	140	141	146	0.00714286	131	145	0	126	146
2020-05-10	6900	6989	7225	0.0128986	7146	7747	0.0356522	6657	7700	0	146	155	174	0.0616438	154	184	0.0547945	128	167	0	32	30	37	0	33	46	0.03125	24	43	0	29	29	32	0	27	32	0	24	32	0	145	145	150	0	137	148	0	129	150
2020-05-11	7063	7089	7137	0.00368116	7258	7837	0.0276087	6802	7876	0	135	149	150	0.103704	153	183	0.133333	126	166	0	27	28	30	0.037037	32	46	0.185185	25	44	0	25	27	28	0.08	26	32	0.04	24	33	0	151	151	152	0	142	154	0	129	150
2020-05-12	7161	7153	7196	0	7306	7714	0.0202486	6842	8057	0	135	134	140	0	158	179	0.17037	131	175	0	32	27	28	0.125	33	44	0.03125	27	47	0	25	27	28	0.08	26	30	0.04	24	35	0	153	154	155	0.00653595	142	150	0.0196078	131	156
2020-05-13	7260	7213	7412	0	7448	7907	0.0258953	7142	8245	0	132	133	150	0.00757576	156	179	0.181818	134	175	0.0151515	32	23	29	0.09375	32	44	0	26	44	0	24	26	29	0.0833333	26	31	0.0833333	24	33	0	158	159	163	0.00632911	145	154	0.0253165	137	159
2020-05-14	7376	7317	7584	0	7630	8102	0.034436	7546	8532	0.0230477	134	130	151	0	161	185	0.201493	142	176	0.0597015	30	22	30	0	30	42	0	28	45	0	25	25	29	0	28	33	0.12	25	33	0	161	160	167	0	151	160	0.00621118	142	160
2020-05-15	7490	7482	7665	0	7758	8340	0.035781	7719	9002	0.0305741	122	125	141	0.0245902	161	191	0.319672	141	186	0.155738	31	26	31	0	29	43	0	29	49	0	24	21	23	0.0416667	30	36	0.25	26	36	0.0833333	165	166	170	0.00606061	159	171	0	143	166
2020-05-16	7575	7511	7829	0	7825	8457	0.0330033	7995	9203	0.0554455	122	119	145	0	149	184	0.221311	150	192	0.229508	27	25	33	0	28	43	0.037037	30	50	0.111111	21	19	23	0	28	35	0.333333	27	36	0.285714	166	168	174	0.0120482	162	176	0	150	173
2020-05-17	7641	7536	7767	0	7892	8203	0.0328491	8181	9206	0.0706714	127	115	134	0	143	159	0.125984	150	187	0.181102	29	24	30	0	27	36	0	30	48	0.0344828	22	19	22	0	27	30	0.227273	26	34	0.181818	167	171	176	0.0239521	168	175	0.00598802	157	176
2020-05-18	7739	7689	7810	0	7980	8171	0.031141	8272	9258	0.0688719	118	113	121	0	136	146	0.152542	148	184	0.254237	30	24	28	0.0666667	26	33	0	30	48	0	20	21	22	0.05	27	29	0.35	26	34	0.3	170	173	176	0.0176471	172	176	0.0117647	162	181
2020-05-19	7845	7864	7964	0.00242192	7748	8367	0	8264	9019	0.0534098	113	117	124	0.0353982	112	149	0	148	177	0.309735	30	23	26	0.133333	20	32	0	30	45	0	19	19	21	0	23	29	0.210526	27	32	0.421053	174	175	177	0.00574713	171	184	0	160	175
2020-05-20	7936	7903	8023	0	7817	8504	0	8393	9195	0.0575857	108	117	127	0.0833333	107	147	0	147	175	0.361111	26	24	27	0	19	32	0	29	45	0.115385	18	20	22	0.111111	22	29	0.222222	26	32	0.444444	178	176	178	0	172	187	0	163	179
2020-05-21	8023	7948	8146	0	8061	8407	0.00473638	8562	9381	0.0671819	106	110	126	0.0377358	112	127	0.0566038	149	178	0.40566	25	22	27	0	22	30	0	28	43	0.12	20	20	22	0	20	23	0	27	33	0.35	181	177	181	0	178	186	0	169	186
2020-05-22	8104	8019	8206	0	8095	8554	0	8688	9649	0.0720632	101	98	114	0	108	128	0.0693069	150	184	0.485149	23	24	29	0.0434783	22	31	0	28	44	0.217391	18	17	19	0	19	23	0.0555556	28	36	0.555556	185	180	185	0	180	190	0	178	198
2020-05-23	8176	8040	8284	0	8049	8338	0	8712	9767	0.0655577	105	86	108	0	97	111	0	138	179	0.314286	20	20	26	0	20	26	0	27	43	0.35	15	16	19	0.0666667	18	20	0.2	27	35	0.8	186	184	190	0	183	189	0	181	203
2020-05-24	8221	8086	8396	0	8083	8326	0	8732	9324	0.0621579	113	83	110	0.0265487	87	99	0.123894	132	154	0.168142	24	20	27	0	17	24	0	25	36	0.0416667	20	17	21	0	17	20	0	25	30	0.25	187	188	195	0.00534759	181	187	0	186	199
2020-05-25	8257	8220	8506	0	8237	8636	0	8794	9216	0.0650357	119	85	109	0.0840336	90	114	0.0420168	126	142	0.0588235	23	20	26	0	17	26	0	25	34	0.0869565	20	16	20	0	17	21	0	25	29	0.25	187	191	198	0.0213904	184	192	0	190	198
2020-05-26	8357	8303	8601	0	8210	8652	0	8093	9169	0	116	85	107	0.0775862	87	112	0.0344828	78	124	0	24	20	26	0	17	26	0	14	29	0	20	16	19	0.05	17	21	0	17	26	0	188	193	200	0.0265957	183	192	0	178	201
2020-05-27	8416	8422	8487	0.000712928	8240	8730	0	8117	9251	0	107	104	109	0	81	108	0	72	119	0	25	21	23	0.08	15	25	0	12	28	0	22	18	19	0.136364	16	20	0.0909091	16	25	0	192	194	199	0.0104167	183	194	0	178	203
2020-05-28	8477	8455	8576	0	8299	8679	0	8440	8930	0	99	97	106	0	73	93	0.0606061	82	93	0.0606061	26	20	23	0.115385	17	24	0.0769231	15	23	0.115385	23	18	19	0.173913	14	17	0.26087	16	19	0.173913	196	195	201	0	185	195	0.00510204	187	198
2020-05-29	8503	8441	8688	0	8315	8747	0	8465	9049	0	94	93	113	0	66	89	0.0531915	78	91	0.0319149	27	19	24	0.111111	16	23	0.148148	15	23	0.148148	20	17	20	0	13	17	0.15	15	18	0.1	197	197	202	0	191	201	0	189	201
2020-05-30	8520	8426	8631	0	8359	8861	0	8339	8687	0	89	81	100	0	61	90	0	65	73	0.179775	22	18	23	0	15	23	0	12	18	0.181818	19	17	19	0	14	18	0.0526316	13	15	0.210526	199	195	200	0	195	206	0	188	197
2020-05-31	8540	8457	8692	0	8411	8975	0	8361	8595	0	87	71	92	0	56	90	0	57	62	0.287356	22	18	23	0	14	23	0	11	16	0.272727	20	17	20	0	12	18	0.1	13	14	0.3	202	198	204	0	196	209	0	188	193
2020-06-01	8573	8507	8727	0	8462	9028	0	8478	9078	0	81	69	85	0	55	85	0	58	81	0	21	18	22	0	13	22	0	10	20	0.047619	20	17	19	0.05	11	17	0.15	12	16	0.2	203	200	205	0	197	210	0	188	202
2020-06-02	8612	8583	8745	0	8543	8905	0	8321	9030	0	75	70	82	0	63	87	0	50	76	0	22	17	20	0.0909091	13	21	0.0454545	9	19	0.136364	20	15	18	0.1	13	16	0.2	11	16	0.2	207	205	209	0	197	209	0	185	201
2020-06-03	8646	8620	8790	0	8558	8947	0	8333	9051	0	73	71	86	0	59	81	0	45	70	0.0410959	21	18	22	0	13	20	0.047619	8	17	0.190476	17	17	19	0	12	16	0.0588235	10	15	0.117647	211	207	211	0	198	210	0.00473934	185	201
2020-06-04	8665	8609	8800	0	8554	8844	0	8385	8914	0	70	65	82	0	57	67	0.0428571	41	56	0.2	20	16	20	0	12	16	0.2	11	16	0.2	17	16	18	0	12	14	0.176471	9	12	0.294118	213	210	215	0	199	206	0.0328638	188	201
2020-06-05	8684	8611	8829	0	8536	8766	0	8408	8964	0	66	55	74	0	51	59	0.106061	37	53	0.19697	21	16	21	0	12	15	0.285714	9	15	0.285714	17	16	18	0	12	14	0.176471	8	12	0.294118	215	215	220	0	198	203	0.055814	193	205
2020-06-06	8702	8623	8855	0	8566	8808	0	8461	9076	0	61	50	70	0	43	54	0.114754	35	54	0.114754	19	15	20	0	11	15	0.210526	9	15	0.210526	14	13	16	0	11	14	0	9	13	0.0714286	216	214	220	0	201	207	0.0416667	197	211
2020-06-07	8725	8623	8864	0	8566	8806	0	8520	9188	0	63	44	63	0	39	48	0.238095	32	53	0.15873	19	13	18	0.0526316	10	14	0.263158	8	15	0.210526	13	12	15	0	10	13	0	8	12	0.0769231	218	214	220	0	201	207	0.0504587	198	214
2020-06-08	8749	8638	8866	0	8609	8787	0	8528	9189	0	62	41	56	0.0967742	38	44	0.290323	29	47	0.241935	20	12	17	0.15	10	12	0.4	8	13	0.35	13	11	14	0	10	12	0.0769231	7	11	0.153846	219	214	220	0	206	210	0.0410959	199	214
2020-06-09	8772	8694	8761	0.00125399	8627	8840	0	8560	9037	0	60	46	51	0.15	37	46	0.233333	30	46	0.233333	19	13	15	0.210526	10	13	0.315789	7	12	0.368421	14	10	11	0.214286	10	13	0.0714286	7	11	0.214286	222	220	223	0	207	212	0.045045	198	212
2020-06-10	8785	8733	8775	0.0011383	8618	8817	0	8560	9025	0	55	49	54	0.0181818	34	43	0.218182	27	41	0.254545	15	14	15	0	9	12	0.2	6	11	0.266667	13	11	11	0.153846	9	12	0.0769231	6	10	0.230769	223	223	226	0	211	216	0.0313901	198	212
2020-06-11	8804	8784	8790	0.00159019	8625	8806	0	8562	8728	0.00863244	52	50	54	0	29	37	0.288462	27	30	0.423077	15	16	16	0.0666667	9	12	0.2	6	8	0.466667	13	10	10	0.230769	9	12	0.0769231	6	8	0.384615	224	225	227	0.00446429	215	220	0.0178571	200	206
2020-06-12	8832	8790	8814	0.00203804	8642	8813	0.00215127	8544	8640	0.0217391	46	45	51	0	26	35	0.23913	24	26	0.434783	15	15	15	0	8	12	0.2	6	8	0.466667	12	11	11	0.0833333	8	10	0.166667	6	8	0.333333	227	227	228	0	214	220	0.030837	198	203
2020-06-13	8842	8792	8797	0.00508935	8642	8785	0.00644651	8574	8662	0.0203574	42	38	40	0.047619	23	31	0.261905	20	23	0.452381	19	11	11	0.421053	7	11	0.421053	6	8	0.578947	12	10	11	0.0833333	7	10	0.166667	6	8	0.333333	228	228	228	0	214	220	0.0350877	201	207
2020-06-14	8855	8792	8809	0.00519481	8642	8750	0.0118577	8574	8617	0.0268775	40	34	35	0.125	21	27	0.325	18	21	0.475	19	10	10	0.473684	7	10	0.473684	5	7	0.631579	17	9	10	0.411765	7	9	0.470588	5	7	0.588235	229	228	228	0.00436681	214	220	0.0393013	201	207
2020-06-15	8870	8792	8819	0.00574972	8694	8761	0.0122886	8557	8609	0.029425	35	31	31	0.114286	23	25	0.285714	17	19	0.457143	18	9	10	0.444444	7	9	0.5	5	6	0.666667	16	9	9	0.4375	7	7	0.5625	5	6	0.625	229	228	229	0	220	223	0.0262009	206	210
2020-06-16	8887	8839	8847	0.00450096	8766	8775	0.0126027	8617	8627	0.0292562	34	32	34	0	24	36	0	17	20	0.411765	17	12	12	0.294118	9	9	0.470588	5	7	0.588235	16	11	11	0.3125	7	7	0.5625	5	7	0.5625	229	234	235	0.0218341	224	226	0.0131004	207	212
2020-06-17	8900	8863	8869	0.00348315	8784	8911	0	8556	8618	0.0316854	33	31	36	0	24	40	0	16	19	0.424242	19	13	13	0.315789	9	11	0.421053	5	6	0.684211	18	11	12	0.333333	7	8	0.555556	5	6	0.666667	231	235	236	0.017316	227	228	0.012987	211	216
2020-06-18	8919	8890	8922	0	8790	8936	0	8502	8625	0.0329633	28	28	31	0	22	38	0	13	16	0.428571	18	12	13	0.277778	8	11	0.388889	4	6	0.666667	17	11	11	0.352941	7	9	0.470588	4	6	0.647059	234	235	239	0.0042735	227	231	0.0128205	215	220
2020-06-19	8942	8909	8946	0	8792	8858	0.00939387	8491	8642	0.0335495	28	31	31	0.107143	19	21	0.25	12	15	0.464286	17	11	12	0.294118	6	7	0.588235	4	6	0.647059	15	11	11	0.266667	6	7	0.533333	4	6	0.6	234	235	240	0.0042735	228	229	0.0213675	214	220
2020-06-20	8957	8923	8975	0	8792	8866	0.0101597	8423	8642	0.035168	26	31	32	0.192308	17	19	0.269231	10	13	0.5	16	11	12	0.25	6	7	0.5625	4	6	0.625	15	10	11	0.266667	6	7	0.533333	4	6	0.6	234	236	240	0.00854701	228	230	0.017094	214	220
2020-06-21	8965	8937	9004	0	8792	8874	0.0101506	8350	8642	0.036029	27	30	31	0.111111	15	17	0.37037	9	12	0.555556	16	10	13	0.1875	5	6	0.625	3	5	0.6875	14	9	10	0.285714	5	6	0.571429	3	5	0.642857	234	236	241	0.00854701	228	230	0.017094	214	220
2020-06-22	8998	8950	9032	0	8878	8889	0.0121138	8694	8761	0.0263392	27	30	31	0.111111	19	23	0.148148	10	11	0.592593	14	9	12	0.142857	8	9	0.357143	4	5	0.642857	14	9	10	0.285714	8	8	0.428571	4	4	0.714286	235	236	242	0.00425532	236	237	0.00425532	220	223
2020-06-23	9012	8976	8995	0.00188637	8929	8944	0.00754549	8775	8784	0.0252996	24	24	25	0	22	29	0	10	21	0.125	16	10	11	0.3125	8	9	0.4375	4	4	0.75	12	10	10	0.166667	8	9	0.25	4	4	0.666667	237	239	240	0.00843882	236	238	0	224	226
2020-06-24	9040	8989	9012	0.00309735	8962	9067	0	8784	9032	0.000884956	25	23	24	0.04	19	27	0	10	30	0	13	9	10	0.230769	8	10	0.230769	5	8	0.384615	12	9	9	0.25	8	9	0.25	4	7	0.416667	237	239	241	0.00843882	237	243	0	227	231
2020-06-25	9059	9002	9028	0.00342201	8987	9117	0	8790	9057	0.000220775	24	23	25	0	30	30	0.25	10	29	0	13	10	10	0.230769	8	11	0.153846	4	8	0.384615	12	9	9	0.25	8	10	0.166667	4	7	0.416667	237	240	241	0.0126582	237	244	0	227	234
2020-06-26	9072	9028	9098	0	8999	9144	0	8792	8907	0.0181878	23	20	27	0	29	29	0.26087	8	11	0.521739	13	8	9	0.307692	7	11	0.153846	3	5	0.615385	12	8	8	0.333333	7	9	0.25	3	4	0.666667	237	244	246	0.0295359	237	245	0	228	231
2020-06-27	9093	9040	9140	0	9010	9171	0	8792	8913	0.0197954	22	19	29	0	29	29	0.318182	7	10	0.545455	13	7	9	0.307692	8	11	0.153846	3	4	0.692308	12	7	8	0.333333	7	9	0.25	3	4	0.666667	237	244	247	0.0295359	238	246	0.00421941	228	231
2020-06-28	9109	9052	9182	0	9020	9198	0	8792	8917	0.0210781	23	18	31	0	28	29	0.217391	7	10	0.565217	13	8	9	0.307692	7	11	0.153846	3	4	0.692308	12	7	8	0.333333	6	9	0.25	3	3	0.75	237	245	248	0.0337553	238	246	0.00421941	228	231
2020-06-29	9134	9063	9224	0	9048	9091	0.00470769	8917	8929	0.0224436	20	17	32	0	20	23	0	12	14	0.3	13	7	9	0.307692	8	9	0.307692	5	5	0.615385	12	6	8	0.333333	8	8	0.333333	5	5	0.583333	238	245	249	0.0294118	241	243	0.012605	236	238
2020-06-30	9157	9129	9185	0	9058	9106	0.00556951	8978	9041	0.0126679	20	19	26	0	19	22	0	18	22	0	12	7	10	0.166667	7	8	0.333333	6	7	0.416667	12	6	9	0.25	7	8	0.333333	5	6	0.5	238	245	247	0.0294118	241	243	0.012605	238	241
2020-07-01	9180	9148	9214	0	9068	9120	0.00653595	9025	9223	0	20	19	26	0	19	21	0	13	24	0	14	6	10	0.285714	7	8	0.428571	5	8	0.428571	12	6	8	0.333333	7	8	0.333333	5	7	0.416667	238	245	248	0.0294118	241	243	0.012605	238	247
2020-07-02	9198	9167	9242	0	9094	9348	0	9057	9298	0	20	19	27	0	16	35	0	26	27	0.3	13	6	9	0.307692	6	10	0.230769	6	11	0.153846	12	5	8	0.333333	6	8	0.333333	6	8	0.333333	239	245	249	0.0251046	246	253	0.0292887	239	249
2020-07-03	9222	9198	9214	0.000867491	9103	9389	0	9065	9322	0	20	20	22	0	15	36	0	25	27	0.25	13	8	8	0.384615	6	10	0.230769	5	10	0.230769	12	7	7	0.416667	6	9	0.25	5	8	0.333333	240	247	247	0.0291667	246	254	0.025	239	250
2020-07-04	9229	9219	9240	0	9111	9430	0	9072	9345	0	20	21	23	0.05	14	36	0	25	27	0.25	11	8	9	0.181818	5	10	0.0909091	5	10	0.0909091	11	7	8	0.272727	5	8	0.272727	5	8	0.272727	240	247	248	0.0291667	246	255	0.025	239	250
2020-07-05	9243	9240	9266	0	9120	9470	0	9079	9367	0	19	21	23	0.105263	14	37	0	23	26	0.210526	12	8	8	0.333333	5	10	0.166667	4	10	0.166667	11	8	8	0.272727	5	9	0.181818	4	7	0.363636	241	248	249	0.0290456	246	256	0.0207469	239	251
2020-07-06	9282	9260	9291	0	9237	9353	0	9110	9187	0.0102349	20	20	24	0	19	28	0	16	19	0.05	11	7	8	0.272727	6	9	0.181818	5	6	0.454545	10	7	7	0.3	5	8	0.2	5	6	0.4	241	248	249	0.0290456	247	252	0.0248963	242	245
2020-07-07	9317	9221	9252	0.00697649	9253	9380	0	9116	9199	0.012665	19	15	18	0.0526316	19	28	0	16	18	0.0526316	12	6	7	0.416667	6	10	0.166667	6	7	0.416667	10	6	7	0.3	6	8	0.2	5	6	0.4	242	247	248	0.0206612	248	252	0.0247934	243	246
2020-07-08	9358	9226	9267	0.0097243	9268	9406	0	9123	9210	0.0158153	24	14	18	0.25	18	28	0	15	17	0.291667	11	6	7	0.363636	6	9	0.181818	5	6	0.454545	9	6	6	0.333333	5	8	0.111111	5	6	0.333333	242	248	249	0.0247934	248	253	0.0247934	243	246
2020-07-09	9403	9230	9282	0.0128682	9317	9365	0.00404126	9147	9626	0	21	13	18	0.142857	21	25	0	11	38	0	13	6	7	0.461538	8	9	0.307692	4	10	0.230769	9	6	6	0.333333	7	7	0.222222	4	8	0.111111	242	248	249	0.0247934	250	251	0.0330579	247	260
2020-07-10	9448	9398	9403	0.00476291	9336	9389	0.00624471	9153	9664	0	22	21	23	0	21	25	0	11	38	0	9	8	8	0.111111	7	8	0.111111	4	10	0	8	6	7	0.125	7	8	0	4	9	0	242	252	253	0.0413223	250	252	0.0330579	247	261
2020-07-11	9475	9432	9443	0.00337731	9353	9412	0.00664908	9158	9702	0	21	23	25	0.0952381	21	25	0	10	38	0	9	8	9	0	7	9	0	4	10	0	8	7	7	0.125	7	8	0	3	8	0	242	253	254	0.0454545	250	253	0.0330579	247	262
2020-07-12	9505	9464	9482	0.00241978	9370	9435	0.00736454	9163	9738	0	19	25	27	0.315789	20	26	0.0526316	10	38	0	9	8	9	0	7	8	0.111111	3	10	0	8	7	8	0	6	7	0.125	3	9	0	242	254	255	0.0495868	252	253	0.0413223	247	263
2020-07-13	9542	9497	9520	0.0023056	9243	9334	0.0217984	9339	9553	0	17	25	29	0.470588	9	17	0	16	28	0	10	9	9	0.1	4	6	0.4	6	9	0.1	8	7	7	0.125	4	6	0.25	5	8	0	242	256	256	0.0578512	248	251	0.0247934	251	256
2020-07-14	9580	9513	9521	0.00615866	9245	9345	0.0245303	9352	9575	0.000521921	20	21	22	0.05	9	17	0.15	16	28	0	8	5	6	0.25	4	6	0.25	5	9	0	8	4	6	0.25	4	6	0.25	5	8	0	242	252	253	0.0413223	248	251	0.0247934	251	257
2020-07-15	9629	9535	9543	0.00893135	9247	9356	0.0283519	9364	9597	0.00332329	18	20	22	0.111111	8	17	0.0555556	16	27	0	9	5	6	0.333333	4	6	0.333333	5	9	0	7	3	5	0.285714	4	5	0.285714	4	7	0	243	252	254	0.037037	248	251	0.0205761	251	258
2020-07-16	9663	9556	9564	0.0102453	9590	9632	0.00320811	9433	9519	0.0149022	18	20	23	0.111111	28	33	0.555556	19	25	0.0555556	9	5	6	0.333333	9	10	0	6	8	0.111111	7	3	5	0.285714	8	9	0.142857	6	8	0	243	253	254	0.0411523	258	259	0.0617284	253	255
2020-07-17	9695	9583	9675	0.00206292	9621	9669	0.00268179	9448	9538	0.0161939	21	18	28	0	29	34	0.380952	18	25	0	8	4	6	0.25	9	10	0.125	7	9	0	7	4	6	0.142857	8	8	0.142857	7	8	0	243	251	255	0.0329218	259	260	0.0658436	254	256
2020-07-18	9720	9596	9722	0	9651	9704	0.00164609	9462	9557	0.0167695	20	17	30	0	29	35	0.45	18	25	0	8	4	7	0.125	10	11	0.25	6	8	0	7	4	5	0.285714	8	9	0.142857	6	7	0	244	251	256	0.0286885	260	261	0.0655738	254	257
2020-07-19	9745	9608	9767	0	9680	9739	0.0006157	9475	9575	0.0174448	19	17	33	0	30	36	0.578947	17	25	0	9	5	7	0.222222	9	11	0	6	9	0	7	4	6	0.142857	8	9	0.142857	6	7	0	244	252	257	0.0327869	260	262	0.0655738	254	257
2020-07-20	9811	9620	9813	0	9637	9641	0.0173275	9248	9402	0.0416879	18	17	35	0	21	23	0.166667	5	15	0.166667	11	4	8	0.272727	6	7	0.363636	3	6	0.454545	7	4	7	0	3	5	0.285714	3	5	0.285714	244	252	258	0.0327869	256	256	0.0491803	248	252
2020-07-21	9854	9744	9801	0.00537853	9655	9659	0.0197889	9248	9409	0.0451593	19	20	25	0.0526316	21	23	0.105263	4	14	0.263158	9	6	7	0.222222	5	6	0.333333	2	5	0.444444	7	5	4	0.285714	4	5	0.285714	2	5	0.285714	244	253	256	0.0368852	256	257	0.0491803	248	253
2020-07-22	9913	9762	9832	0.00817109	9673	9676	0.023908	9248	9415	0.0502371	16	20	26	0.25	21	23	0.3125	4	14	0.125	10	6	8	0.2	6	6	0.4	2	5	0.5	9	4	5	0.444444	4	5	0.444444	2	5	0.444444	246	254	257	0.0325203	256	257	0.0406504	248	253
2020-07-23	9957	9778	9862	0.00954103	9651	9945	0.00120518	9792	9873	0.00843628	16	20	27	0.25	15	39	0	30	38	0.875	5	6	8	0.2	4	10	0	10	12	1	3	4	4	0.333333	4	9	0.333333	8	10	1.66667	246	254	257	0.0325203	253	262	0.0284553	263	266
2020-07-24	9993	9849	9975	0.00180126	9661	9988	0.00050035	9818	9905	0.00880616	17	14	27	0	15	40	0	30	38	0.764706	4	6	9	0.5	4	11	0	10	12	1.5	3	4	6	0.333333	4	9	0.333333	9	11	2	246	254	255	0.0325203	253	263	0.0284553	264	266
2020-07-25	10031	9849	10016	0.00149536	9670	10030	9.9691e-05	9844	9936	0.00947064	16	13	28	0	14	41	0	30	38	0.875	4	6	9	0.5	4	11	0	9	12	1.25	3	4	5	0.333333	4	10	0.333333	9	11	2	247	254	256	0.0283401	253	264	0.0242915	264	267
2020-07-26	10075	9849	10057	0.0017866	9678	10072	0.000297767	9870	9996	0.00784119	15	12	30	0	14	42	0	30	38	1	6	6	10	0	4	11	0	10	12	0.666667	4	4	6	0	4	9	0	9	10	1.25	247	254	257	0.0283401	253	265	0.0242915	265	268
2020-07-27	10109	9855	10097	0.00118706	9853	9976	0.0131566	9751	9756	0.0349194	16	11	32	0	19	29	0.1875	20	22	0.25	5	5	10	0	6	9	0.2	5	6	0	4	4	6	0	5	6	0.25	4	6	0	247	255	259	0.0323887	255	260	0.0323887	258	259
2020-07-28	10142	10050	10110	0.0031552	9867	10002	0.013804	9764	9771	0.0365806	15	15	21	0	19	30	0.266667	20	21	0.333333	4	5	5	0.25	6	9	0.5	6	6	0.5	4	3	4	0	4	6	0	4	6	0	247	253	254	0.0242915	256	261	0.0364372	259	260
2020-07-29	10195	10069	10142	0.00519863	9879	10028	0.0163806	9776	9785	0.0402158	13	15	22	0.153846	19	30	0.461538	20	21	0.538462	4	4	5	0	6	10	0.5	5	6	0.25	4	3	3	0.25	4	6	0	4	5	0	247	253	254	0.0242915	256	262	0.0364372	259	260
2020-07-30	10234	10087	10173	0.00596052	10012	10214	0.00195427	9705	10230	0.000390854	16	16	24	0	24	35	0.5	12	44	0	4	4	5	0	9	11	1.25	4	11	0	4	3	3	0.25	4	7	0	3	11	0	247	253	254	0.0242915	259	261	0.048583	254	269
2020-07-31	10271	10116	10261	0.000973615	10064	10251	0.00194723	9711	10268	0.000292085	14	13	24	0	27	35	0.928571	12	44	0	5	4	6	0	9	11	0.8	3	11	0	5	3	4	0.2	5	7	0	3	11	0	248	259	264	0.0443548	260	262	0.0483871	254	270
2020-08-01	10314	10124	10306	0.000775645	10114	10289	0.00242389	9716	10305	0.0008726	15	13	27	0	30	36	1	11	44	0	6	4	6	0	10	11	0.666667	3	12	0	5	3	4	0.2	6	8	0.2	3	11	0	249	259	265	0.0401606	261	263	0.0481928	254	271
2020-08-02	10349	10132	10351	0	10164	10325	0.00231906	9720	10341	0.000773022	15	13	29	0	32	37	1.13333	11	43	0	6	4	7	0	10	12	0.666667	3	12	0	5	2	5	0	6	8	0.2	3	12	0	249	259	266	0.0401606	263	264	0.0562249	254	272
2020-08-03	10405	10139	10395	0.000961076	10153	10290	0.0110524	9934	10144	0.0250841	14	12	30	0	17	26	0.214286	17	29	0.214286	6	4	7	0	3	4	0.333333	5	9	0	5	2	5	0	3	3	0.4	5	7	0	249	260	267	0.0441767	253	254	0.0160643	257	265
2020-08-04	10455	10342	10419	0.00344333	10168	10317	0.0131994	9943	10165	0.0277379	11	11	18	0	17	27	0.545455	15	29	0.363636	5	3	5	0	3	4	0.2	5	9	0	5	3	4	0.2	3	3	0.4	4	7	0	249	260	262	0.0441767	253	254	0.0160643	257	265
2020-08-05	10511	10363	10467	0.00418609	10182	10343	0.0159833	9951	10184	0.0311103	10	10	19	0	17	27	0.7	15	28	0.5	5	3	5	0	3	4	0.2	6	9	0.2	5	3	3	0.4	3	3	0.4	4	6	0	249	260	263	0.0441767	253	254	0.0160643	259	266
2020-08-06	10566	10382	10514	0.00492145	10156	10520	0.00435359	10354	10466	0.00946432	14	9	20	0	10	33	0	38	39	1.71429	6	3	6	0	4	9	0	12	13	1	5	3	4	0.2	2	6	0	8	9	0.6	249	260	264	0.0441767	260	271	0.0441767	267	267
2020-08-07	10610	10499	10579	0.00292177	10160	10558	0.00490104	10400	10500	0.0103676	16	12	18	0	10	34	0	39	40	1.4375	8	4	4	0.5	3	9	0	13	14	0.625	5	4	4	0.2	2	6	0	8	10	0.6	249	261	263	0.0481928	260	271	0.0441767	268	269
2020-08-08	10639	10528	10627	0.00112793	10164	10594	0.00422972	10444	10533	0.00996334	16	10	19	0	9	34	0	39	41	1.4375	8	3	5	0.375	3	9	0	13	14	0.625	5	3	4	0.2	2	7	0	9	9	0.8	249	261	264	0.0481928	260	272	0.0441767	269	270
2020-08-09	10675	10556	10675	0	10167	10628	0.00440281	10488	10565	0.0103044	19	10	20	0	9	34	0	38	42	1	6	3	6	0	3	9	0	13	14	1.16667	4	3	4	0	2	6	0	9	10	1.25	249	261	264	0.0481928	260	273	0.0441767	271	271
2020-08-10	10725	10583	10720	0.0004662	10454	10687	0.00354312	10243	10458	0.0248951	21	10	20	0.047619	6	21	0	16	26	0	6	3	5	0.166667	2	6	0	2	3	0.5	4	3	4	0	2	4	0	2	3	0.25	249	261	265	0.0481928	260	266	0.0441767	253	254
2020-08-11	10779	10691	10755	0.00222655	10470	10725	0.00500974	10254	10478	0.0279247	21	13	18	0.142857	5	20	0.047619	16	25	0	8	4	6	0.25	2	6	0.25	2	3	0.625	4	4	5	0	2	4	0	2	3	0.25	249	262	264	0.0522088	260	266	0.0441767	253	254
2020-08-12	10836	10716	10806	0.00276855	10486	10761	0.00692137	10264	10498	0.0311923	21	12	19	0.0952381	5	20	0.047619	15	25	0	7	4	6	0.142857	2	7	0	2	3	0.571429	4	4	5	0	2	4	0	2	2	0.5	249	262	265	0.0522088	260	267	0.0441767	253	254
2020-08-13	10873	10741	10855	0.00165548	10660	10845	0.00257519	10173	10735	0.012692	21	11	20	0.047619	9	20	0.047619	6	31	0	8	4	6	0.25	3	5	0.375	2	8	0	4	4	5	0	3	5	0	2	7	0	249	262	266	0.0522088	261	266	0.0481928	260	276
2020-08-14	10916	10913.7	10920	0	10685	10882	0.00311469	10173	10753	0.0149322	19	23.1176	23.2969	0.216717	9	19	0	6	29	0	8	6.72802	6.9773	0.127837	3	6	0.25	2	9	0	4	4.69205	4.69257	0.173012	2	4	0	2	7	0	249	264	266	0.060241	262	267	0.0522088	260	276
2020-08-15	10964	10965.4	10967	0.000129605	10708	10916	0.00437796	10173	10768	0.0178767	18	23.1176	23.9116	0.284312	8	18	0	5	28	0	6	7.32349	7.58562	0.220582	3	6	0	2	8	0	4	5	6	0.25	2	4	0	1	6	0	250	265	266	0.06	262	267	0.048	260	277
2020-08-16	10987	11012	11016.6	0.00227542	10731	10947	0.00364067	10173	10778	0.0190225	18	23.1176	23.6582	0.284312	7	17	0.0555556	5	26	0	4	6.91731	7.16703	0.729328	3	5	0	2	7	0	4	5.4487	5.5123	0.362175	2	5	0	1	6	0	250	265	267	0.06	262	267	0.048	260	277
2020-08-17	11036	11055	11067.1	0.00172164	10832.3	11029	0.000634288	10553	10892	0.0130482	14	23.1176	24.406	0.651259	8	20	0	3	14	0	4	6.52087	7.75221	0.630218	4	6	0	2	5	0	4	5.31555	5.4	0.328887	4	6	0	2	4	0	251	266	267	0.059761	263	268	0.0478088	260	267
2020-08-18	11083	11079.2	11084	0	10853.4	11066	0.00153388	10565	10907	0.0158802	16	18.8338	18.6497	0.165606	7	20	0	3	12	0.25	4	7.00396	7.01702	0.750991	4	6	0	2	5	0	3	4.71396	4.779	0.571319	4	6	0.333333	2	4	0	251	265	266	0.0557769	263	268	0.0478088	260	267
2020-08-19	11134	11124.7	11126	0.00071852	10873.7	11100	0.00305371	10576	10917	0.0194899	14	21.0034	20.7608	0.482917	7	21	0	2	11	0.214286	4	6.63236	7.60962	0.658089	3	7	0	1	4	0	3	4.60361	4.69112	0.534537	3	6	0	1	4	0	251	265	267	0.0557769	263	269	0.0478088	260	267
2020-08-20	11193	11165	11169.4	0.00210594	11195	11214.9	0.000178683	10817	11034	0.0142053	18	22.7111	23.635	0.261727	29.8389	25.792	0.432891	5	12	0.333333	3	7.28883	7.10236	1.36745	8.15996	9.40311	1.71999	2	4	0	3	5.4935	5.60198	0.831167	6.03262	6.86804	1.01087	2	4	0	251	266	268	0.059761	270	270	0.0756972	262	267
2020-08-21	11243	11182.9	11230	0.00115628	11221	11262.8	0	10836	11045	0.017611	17	15.331	19.6882	0	31.9773	26.3615	0.550675	5	10	0.411765	5	4.29625	5.00665	0	7.60941	9.89417	0.521881	2	4	0.2	4	3.72657	3.72154	0.0683574	6.8925	7.68512	0.723125	2	4	0	251	265	267	0.0557769	270	271	0.0756972	262	267
2020-08-22	11291	11224.2	11272	0.00168276	11243	11310.1	0	10855	11051	0.0212559	17	15.769	19.4336	0	33.8824	26.5332	0.560775	6	9	0.470588	5	5.05564	5.63745	0.0111272	8.07888	10.3739	0.615776	2	4	0.2	4	3.61773	3.61888	0.0952802	6.72707	7.47599	0.681768	2	4	0	251	266	268	0.059761	271	272	0.0796813	262	267
2020-08-23	11324	11264.8	11311	0.001148	11261	11356.6	0	10873	11052	0.0240198	15	16.1636	18.8713	0.0775718	35.6095	26.2629	0.750859	7	8	0.466667	7	4.76633	5.26157	0.248348	7.57379	10.8165	0.0819701	2	3	0.571429	4	3.50978	4.57604	0	6.67235	8.26814	0.668088	2	3	0.25	252	266	268	0.0555556	272	273	0.0793651	262	267
2020-08-24	11384	11304.6	11347	0.00325018	11291	11341.5	0.00372929	10964.4	11208	0.0154603	13	15.5017	18.0792	0.192441	25.2878	29.7463	0.945217	12	21	0	4	4.5006	4.96921	0.125151	8.24847	9.59074	1.06212	4	6	0	4	3.41367	4.52007	0	6.32488	6.92732	0.581219	4	6	0	252	266	268	0.0555556	271	271	0.0753968	265	272
2020-08-25	11447	11405.9	11413	0.00297021	11314	11382.8	0.0056104	10980.3	11216	0.02018	15	15.1231	17.9918	0.00820736	25.0281	30.6594	0.668541	12	20	0	3	5	6	0.666667	8.84297	10.0622	1.94766	4	6	0.333333	3	5	6	0.666667	7.29583	7.76481	1.43194	4	6	0.333333	252	265	269	0.0515873	272	272	0.0793651	265	272
2020-08-26	11489	11451.1	11456	0.00287231	11332	11423.3	0.00572132	10995.4	11219	0.0235007	14	15.5791	17.9804	0.112796	24.2698	31.4752	0.73356	13	18	0	2	6	7	2	8.29551	10.5929	3.14776	5	5	1.5	2	5	6	1.5	7.26122	7.60682	2.63061	4	5	1	253	266	269	0.0513834	272	273	0.0750988	265	272
2020-08-27	11535	11495.5	11498	0.00320763	11419.6	11435	0.00866927	11284	11535.7	0	12	15.971	17.805	0.330915	16.3443	16.7141	0.362025	21.2588	39.3008	0.771566	1	5	6	4	4.69773	5.0733	3.69773	6.80887	12.4687	5.80887	1	5	6	4	4.10296	4.29518	3.10296	6.80887	9.44747	5.80887	253	266	269	0.0513834	267	269	0.055336	273	277
2020-08-28	11584	11553	11600.2	0	11456.4	11456	0.0110145	11284	11578.6	0.00046739	11	13.6844	18.37	0.244039	16.676	19.0026	0.516002	19.209	39.5044	0.746273	0	3	4		5.44413	4.79176		6.46435	12.8441		0	3	4		3.99603	4.23528		6.46435	10.2227		253	268	268	0.0592885	268	269	0.0592885	273	279
2020-08-29	11623	11586	11658.7	0	11473	11492.4	0.0112321	11284	11620.7	0.000195942	10	12.8548	19.4758	0.285484	16.6014	20.0578	0.660142	17.3866	39.6957	0.738659	1	3	5	2	6.12017	5.51698	4.51698	6.12637	12.1309	5.12637	1	3	5	2	4.88963	5.17425	3.88963	6.12637	9.97418	5.12637	253	268	269	0.0592885	270	270	0.0671937	273	279
2020-08-30	11659	11617	11716.4	0	11486	11527.7	0.0112614	11284	11662.1	0	11	11.8664	20.4738	0.078765	16.0848	22.0118	0.462258	15.6821	39.8869	0.425645	1	3	5	2	6.77023	5.25136	4.25136	5.86345	12.4866	4.86345	1	3	4	2	4.7566	5.0972	3.7566	5.86345	9.72643	4.86345	253	268	269	0.0592885	270	271	0.0671937	273	280
2020-08-31	11705	11647	11773.5	0	11651	11665.8	0.00334995	11359	11614.2	0.0077571	11	10.8954	21.3679	0	15.6131	15.6131	0.419369	15.4581	33.4007	0.405281	1	3	5	2	5	6	4	7.49121	11.8092	6.49121	1	3	4	2	5	6	4	7.07293	8.74724	6.07293	253	268	270	0.0592885	267	270	0.055336	273	277
2020-09-01	11733	11706.2	11784	0	11686	11706.4	0.00226692	11359	11650	0.00707297	13	9	15.6422	0	15.0423	15.0423	0.157101	13.771	33.9734	0.0593097	1	2	3	1	6	6	5	7.18392	12.2762	6.18392	1	1	2	0	5	6	4	7.03208	9.58361	6.03208	253	267	270	0.055336	268	271	0.0592885	273	278
2020-09-02	11766	11740.9	11844	0	11719	11746.2	0.00168193	11359	11685	0.00688371	12	9	16.8429	0	14.4961	14.4961	0.208007	12.2508	34.4116	0.0208982	2	2	4	0	5	6	1.5	6.87942	12.7102	2.43971	1	2	3	1	5	6	4	6.87942	10.4004	5.87942	254	268	271	0.0551181	268	271	0.0551181	273	280
2020-09-03	11812	11774.9	11902	0	11728	11940.2	0	11496	11660.7	0.0128125	12	9	17.7072	0	7.9353	22.719	0	11.0115	25.4816	0	3	2	4	0	2	6	0	4.23609	8.30038	0.412029	1	2	3	1	2	5	1	4.23609	6.23824	3.23609	254	268	272	0.0551181	269	273	0.0590551	270	274
2020-09-04	11847	11778.9	11791	0.00472694	11752	11994.3	0	11496	11691.8	0.0130972	18	9.77164	10.6345	0.409193	7.13167	22.3352	0	9.91442	25.8303	0	5	1.60799	1.66772	0.666455	2	6	0	4.02405	7.84974	0	1	0.838949	0.872599	0.127401	2	5	1	4.02405	6.07881	3.02405	254	267	268	0.0511811	269	273	0.0590551	270	274
2020-09-05	11879	11802.4	11811	0.00572439	11775	12047.6	0	11496	11722.2	0.013202	18	8.67868	9.433	0.475944	6.42497	23.0429	0	8.94877	26.2026	0	6	1.49488	1.55818	0.740303	2	7	0	3.81591	8.38017	0	3	0.788037	0.83215	0.722617	2	6	0	3.81591	6.92008	0.27197	255	267	268	0.0470588	269	274	0.054902	270	275
2020-09-06	11911	11825.1	11831	0.00671648	11796	12100.1	0	11496	11751.7	0.0133777	16	7.70672	8.33171	0.479268	5.76708	22.6794	0	8.04812	26.5389	0	5	1.37375	1.45844	0.708311	2	6	0	3.61196	8.89399	0	3	0.738621	0.792737	0.735754	2	6	0	3.61196	6.73545	0.203985	255	267	268	0.0470588	269	274	0.054902	270	276
2020-09-07	11927	11846.9	11848	0.00662363	11902	12120	0	11864	11932.8	0	17	7.85131	7.55676	0.538158	6	19.1198	0	12.758	16.2705	0.0429146	4	1.26789	1.36306	0.659234	2	4	0	6	6	0.5	3	0.690759	0.754375	0.748542	1	3	0	5	5	0.666667	255	267	268	0.0470588	268	274	0.0509804	271	272
2020-09-08	11988	11864	11867.8	0.0100293	11931.6	12170	0	11888	11967.5	0.0017077	16	8	9	0.4375	6	18.8696	0	13.8726	17.6238	0	5	2.16693	2.28045	0.543911	2	5	0	6	6	0.2	3	0.644507	1.72528	0.424908	1	3	0	6	6	1	255	268	269	0.0509804	268	275	0.0509804	272	272
2020-09-09	12031	11967.7	11977	0.0044884	11960.3	12219	0	11911	12001.4	0.00246082	16	15	15	0.0625	5	18.4658	0	14.7482	18.8524	0	5	4	6	0	1	4	0.2	6	6	0.2	3	1.59991	3	0	1	3	0	6	6	1	255	270	278	0.0588235	268	275	0.0509804	272	273
2020-09-10	12066	11996.2	12007	0.00488977	11891	11906.9	0.0131883	11864	12301.8	0	15	16	16	0.0666667	8.63831	10.8671	0.27553	3.65838	21.5554	0	8	4	5	0.375	1.81955	2.04163	0.744797	1	7	0.125	4	3	3	0.25	1.48552	1.59054	0.602365	1	6	0	255	270	279	0.0588235	268	269	0.0509804	269	276
2020-09-11	12103	11994	12132.5	0	11902	11925.1	0.0147017	11878	12350.1	0	10	11.1379	21.7683	0.11379	8.57929	11.6551	0	3.25269	21.3777	0	7	3.31446	5.64249	0.19393	1.65968	2.91338	0.583803	1	6	0.142857	4	2.16665	3.34543	0.163643	1.37577	1.5251	0.618726	1	6	0	255	269	271	0.054902	269	270	0.054902	269	276
2020-09-12	12136	12004	12190.5	0	11912	11942.3	0.0159568	11889	12397.5	0	13	9.65985	24.1937	0	8.43711	12.3271	0.0517623	2.89545	21.1709	0	7	2.8798	6.13638	0.123375	2.51823	2.74222	0.608254	1	7	0	4	1.92892	4.12571	0	1.27074	1.46098	0.634754	1	7	0	255	269	272	0.054902	269	270	0.054902	269	277
2020-09-13	12148	12012	12247.7	0	11920	11958.7	0.0155814	11900	12443.9	0	12	8.39961	27.27	0	8.14349	11.8919	0.00900531	2.58615	20.938	0	9	2.48956	7.61846	0.153504	2.29644	3.59749	0.600279	1	7	0.222222	4	1.71021	4.84885	0	1.1705	2.39823	0.400443	1	7	0	255	269	274	0.054902	270	270	0.0588235	269	277
2020-09-14	12199	12019	12304	0	11926	11974.2	0.0184304	12090.2	12437	0	11	7.32325	28.9876	0	7.71692	12.5143	0	3	14.7016	0	7	2.14095	7.96148	0	2.08744	3.40349	0.513788	1	4	0.428571	3	1.50984	4.51639	0	1.07508	2.29298	0.235674	1	2	0.333333	255	269	276	0.054902	270	270	0.0588235	268	277
2020-09-15	12240	12184	12196.5	0.00355504	12124.8	12131	0.00890523	12113.5	12476	0	13	17.1798	18.8	0.321526	16	18	0.230769	3	13.8306	0	8	6.42238	7.18769	0.101539	4	7	0.125	1	4	0.5	4	2.98975	3.29132	0.177171	2	3	0.25	1	3	0.25	255	272	272	0.0666667	273	282	0.0705882	268	277
2020-09-16	12270	12208	12225.8	0.00360387	12147.7	12151	0.00969845	12135.7	12512	0	11	17.161	18.4565	0.560094	16	17	0.454545	2	12.7201	0	8	5.58999	7.52588	0.0592655	3	6	0.25	1	3	0.625	4	2.63421	4.05607	0	3	3	0.25	1	3	0.25	255	273	273	0.0705882	273	282	0.0705882	268	277
2020-09-17	12301	12230	12254.1	0.00381053	12029	12468	0	11936	12015	0.0232529	11	17.0128	19.1675	0.546619	5.46841	32.8316	0	5.99034	11.2555	0	9	5.84134	6.81786	0.24246	1.33435	8.61607	0.0426587	1.55522	3.81608	0.575991	4	3.31051	3.75986	0.0600349	1.01095	5.40158	0	0.817985	1.99198	0.502004	255	273	273	0.0705882	269	279	0.054902	270	271
2020-09-18	12331	12251	12281.5	0.00401294	12029	12520.9	0	11936	12026.7	0.0246772	12	16.715	19.7685	0.392913	4.73744	33.7944	0	5.229	11.9269	0.00609122	8	5.07189	7.16251	0.104686	1.13813	8.74114	0	1.41344	3.56293	0.554633	4	2.91774	3.47931	0.130172	0.884327	5.99796	0	0.748777	1.89671	0.525823	255	273	274	0.0705882	269	280	0.054902	270	271
2020-09-19	12349	12269	12307.9	0.00332478	12029	12572.9	0	11936	12037.5	0.025224	9	16.1714	19.3018	0.796827	4.10412	34.6534	0	4.5655	11.5255	0	7	5.38152	6.45907	0.077276	0.965185	8.83421	0	1.28029	3.32145	0.525508	4	2.56002	3.21406	0.196486	0.769875	5.54002	0	0.683313	1.80402	0.548996	256	274	274	0.0703125	269	281	0.0507812	270	271
2020-09-20	12367	12286	12333.4	0.00271719	12029	12623.9	0	11936	12047.4	0.025845	10	15.5335	19.9529	0.553353	3.53719	35.5157	0	3.96689	11.2085	0	6	4.62459	6.839	0	0.81363	8.9361	0	1.15566	3.10587	0.482355	4	2.2357	3.9637	0.00907598	0.666915	6.10786	0	0.62158	1.71394	0.571515	256	274	275	0.0703125	269	282	0.0507812	270	271
2020-09-21	12403	12357.9	12301	0.00363848	12301	12357.9	0.00363848	11936	12056.3	0.0279528	11	15	20	0.363636	14.7223	19.5443	0.338395	3.42942	9.94061	0.096308	6	4	6	0	3.95245	6.16819	0	1.03941	2.89991	0.516682	5	2	4	0.2	1.94302	3.64823	0.270354	0.563553	1.6265	0.6747	258	275	275	0.0658915	275	275	0.0658915	270	271
2020-09-22	12442	12362.1	12409	0.00265231	12314	12381.4	0.00487367	12240	12265.1	0.0142147	15	10.119	13.5035	0.0997687	13.798	19.1337	0	11	16	0	6	6.16731	6.47873	0.0278846	4.35884	6.5165	0	2	6	0	3	3.36757	2.96644	0.0111854	2.68018	3.35156	0	2	3	0	258	272	273	0.0542636	275	276	0.0658915	277	284
2020-09-23	12500	12376.1	12439	0.00488	12326	12403.9	0.00769124	12245	12281.3	0.0174946	16	9.81235	14.3501	0.103119	12.9617	18.7224	0	10	16	0	7	5.55209	5.5812	0.202685	3.68238	5.84138	0.165518	2	6	0.142857	3	3.10085	2.60459	0.0336155	2.30554	3.07309	0	2	3	0	258	272	273	0.0542636	275	276	0.0658915	277	284
2020-09-24	12556	12389.2	12468	0.0070086	12335	12425.4	0.0104047	12029	12771.4	0	15	10.5444	15.0116	0	11.9909	18.3626	0	1.91331	36.8654	0	7	4.98621	5.84425	0.165106	3.13277	6.22304	0.110994	0.390281	9.90845	0	4	2.84991	3.28496	0.17876	1.98021	3.8122	0.0469492	0.357338	7.00893	0	258	272	274	0.0542636	275	278	0.0658915	269	287
2020-09-25	12598	12401.2	12495	0.0081759	12343	12445.9	0.012077	12029	12818.6	0	16	10.1522	15.3596	0.0400238	11.0389	17.9978	0	1.64278	36.2118	0	8	5.46696	5.09555	0.31663	2.67571	5.54998	0.306252	0.325814	8.77432	0	4	2.61426	2.8684	0.282899	1.69147	3.48154	0.129616	0.302266	6.40011	0	258	273	275	0.0581395	276	278	0.0697674	269	287
2020-09-26	12633	12412.3	12519	0.00902398	12349	12465.3	0.0132717	12029	12864.9	0	17	9.79432	15.379	0.0953554	10.0368	17.6502	0	1.41118	35.5828	0	8	4.88526	5.47762	0.315297	2.30205	5.93667	0.257916	0.273822	8.74817	0	4	2.3934	2.50211	0.374473	1.44225	4.17299	0	0.255136	5.83208	0	258	273	275	0.0581395	276	279	0.0697674	269	289
2020-09-27	12676	12422.3	12542	0.0105712	12483.8	12353	0.0151619	12029	12910.1	0	23	9.47709	15.3123	0.334249	9	17	0.26087	1.21345	36.0126	0	9	4.35416	4.88251	0.457498	2	5	0.444444	0.233234	8.70283	0.033019	4	2.18681	2.18028	0.453299	1	4	0	0.214879	6.30322	0	258	273	276	0.0581395	276	279	0.0697674	269	290
2020-09-28	12721	12431	12563	0.0124204	12431.3	12563	0.0124204	12355	12501.3	0.017274	22	9	15	0.318182	9.20425	15.0397	0.316378	7.89662	17.0679	0.224187	9	4	5	0.444444	3.88628	5.49713	0.389208	1.8103	5.6779	0.369122	5	2	3	0.4	1.99394	2.96317	0.407366	1.0795	3.444	0.3112	258	273	276	0.0581395	273	276	0.0581395	276	280
2020-09-29	12769	12720	12741.6	0.00214959	12439.4	12582	0.0146448	12356	12517.7	0.0196819	21	14.2632	16.3747	0.220253	7.9812	14.6458	0.302581	6.87504	15.8603	0.244748	8	7.16207	6.59218	0.104741	3.4596	5.04877	0.368904	1.62593	5.02966	0.371293	4	3.00175	4.00051	0	1.81426	2.66814	0.332964	0.948632	3.11843	0.220392	258	275	275	0.0658915	273	277	0.0581395	276	280
2020-09-30	12816	12761	12794.1	0.00171106	12446.4	12599	0.016932	12356	12533.1	0.0220757	19	13.7696	16.4323	0.13514	7.93231	14.1479	0.255375	5.91634	15.8333	0.16667	5	6.6349	6.86519	0.326979	3.07151	5.62325	0	1.45482	4.44294	0.111412	5	3.75093	3.65428	0.249814	1.64722	2.39364	0.521273	0.829793	2.81724	0.436553	258	275	276	0.0658915	273	277	0.0581395	276	280
2020-10-01	12862	12800	12845.6	0.00127404	12452.4	12614	0.0192816	12356	12547.4	0.0244565	18	15.7388	19.4828	0	7.88748	13.5515	0.24714	5.09968	14.8062	0.177434	6	7.13025	7.09164	0.18194	3.71946	5.13351	0.144415	1.29662	3.9134	0.347767	5	3.42705	4.33114	0.133773	2.49226	2.13916	0.501549	0.722376	2.53922	0.492157	258	276	277	0.0697674	274	277	0.0620155	276	280
2020-10-02	12933	12837	12896.2	0.0028484	12457.3	12627	0.0236604	12356	12560.8	0.0287816	18	17.296	21.1211	0	6.82596	12.8252	0.287487	4.38645	13.8694	0.229478	7	7	8	0	3.29736	4.67153	0.332639	1.15092	4.45101	0.364142	5	4.12128	3.93982	0.175744	2.2527	1.90416	0.549459	0.625748	3.28319	0.343363	258	277	278	0.0736434	274	278	0.0620155	276	281
2020-10-03	12978	12871	12945.7	0.00248885	12461.3	12638	0.0261982	12356	12573.1	0.0312024	19	18.4503	23.6132	0	5.92225	12.0455	0.366024	3.78385	13.0866	0.311229	7	6.95506	7.46912	0	2.91502	4.2371	0.3947	1.01727	3.91366	0.440905	5	3.74131	4.57611	0.0847777	2.03147	2.68801	0.462399	0.539254	2.94494	0.411011	258	278	279	0.0775194	274	278	0.0620155	276	281
2020-10-04	13029	12904	12994.2	0.0026701	12464	12647	0.0293192	12584.3	12356	0.0341316	21	19.4526	24.7484	0	6	11	0.47619	3	13	0.380952	8	7.37138	7.63215	0.0459809	3	5	0.375	1	3	0.625	6	3.50958	4.16935	0.305108	2	2	0.666667	0	3	0.5	259	278	280	0.0733591	274	278	0.0579151	276	281
2020-10-05	13092	12934	13041.7	0.00384356	12934	13041.7	0.00384356	12466.2	12654	0.0334555	23	20.0511	26.7523	0	20.0511	26.7523	0	5.29287	10.3076	0.551845	9	7.73214	7.75833	0.137964	7.73214	7.75833	0.137964	2.28123	4.35034	0.516628	6	4.28497	4.7907	0.201551	4.28497	4.7907	0.201551	1.66037	2.24865	0.625225	260	279	281	0.0730769	279	281	0.0730769	274	278
2020-10-06	13161	13099.6	13107	0.00410303	12962	13088.1	0.00553979	12467.1	12659	0.038143	25	17.0679	18.029	0.278842	20.399	27.4433	0	4.5611	9.32167	0.627133	11	5.14453	5.63588	0.487648	7.19391	7.85074	0.286296	2.00944	3.99098	0.637184	5	4.78698	5.29515	0	4.00158	5.34615	0	1.49586	2.04704	0.590592	260	275	275	0.0576923	280	282	0.0769231	274	278
2020-10-07	13244	13139.3	13155	0.00672002	12988	13133.4	0.00834885	12467.1	12661	0.0440199	24	15.9142	17.8632	0.255702	20.6277	27.975	0	3.9168	8.2309	0.657046	8	4.56337	5.27475	0.340656	7.71641	7.91239	0.0109518	1.76483	3.67248	0.54094	6	4.37823	5.07484	0.154193	3.77257	4.83928	0.193454	1.34443	1.88013	0.686645	261	275	275	0.0536398	280	283	0.0727969	274	278
2020-10-08	13330	13177.9	13199	0.00982746	13012	13177.7	0.0114271	12467.1	12662	0.0501125	24	13.8841	17.2771	0.280122	20.5751	28.4006	0	3.3568	7.15813	0.701745	6	4.03665	5.9255	0.0124166	7.18717	7.9461	0.197861	1.54533	3.36963	0.438396	5	3.99626	4.85667	0.0286669	4.54948	5.37049	0	1.20537	1.72172	0.655656	261	275	276	0.0536398	281	285	0.0766284	274	278
2020-10-09	13438	13215.3	13242	0.0145855	13034	13220.8	0.0161615	12467.1	12662	0.0577467	21	13.1499	16.6579	0.206766	20.3454	28.8473	0	2.88468	6.13612	0.707804	6	3.56059	5.52008	0.0799861	7	8	0.166667	1.34894	3.08249	0.486252	5	3.56059	4.64091	0.0718188	4.27147	4.83893	0.0322145	1.07798	1.57182	0.685636	261	275	276	0.0536398	281	285	0.0766284	274	278
2020-10-10	13508	13251.6	13282	0.0167308	13053	13262.8	0.0181485	12467.1	12662	0.0626296	22	12.5329	15.8338	0.280284	19.8704	29.2941	0	2.48358	5.25489	0.761141	7	4.15736	5.12982	0.267169	7.1155	7.11835	0.0164998	1.18357	2.81106	0.59842	5	3.23818	4.42786	0.114428	4.00175	4.35212	0.129576	0.962149	1.43041	0.713918	262	276	276	0.0534351	281	286	0.0725191	274	278
2020-10-11	13601	13286.8	13320	0.0206602	13071	13303.7	0.0218553	12467	12662	0.069039	23	13.981	17.3712	0.244732	19.407	29.6604	0	2	5	0.782609	6	3.6989	5.75505	0.040825	6.57702	7.28249	0.0961697	1	3	0.5	5	2.94033	5.21782	0	3.74064	4.90712	0.0185762	1	1	0.8	264	276	277	0.0454545	282	287	0.0681818	274	278
2020-10-12	13813	13320.8	13356	0.0330848	13320.8	13356	0.0330848	13086	13343.5	0.0339899	25	15.259	18.8815	0.244741	15.259	18.8815	0.244741	18.8098	30.0006	0	5	4.30893	6.34457	0	4.30893	6.34457	0	7.0901	7.46154	0.41802	4	3.67039	4.96205	0	3.67039	4.96205	0	3.48843	4.40513	0	264	277	278	0.0492424	277	278	0.0492424	282	288
2020-10-13	13954	13703.7	13775	0.0128279	13353.6	13389	0.0404902	13098	13382.1	0.0409853	27	22.1653	28.2896	0	16.3939	19.9087	0.26264	17.9336	29.3269	0	6	5.52123	8.52128	0	4.89161	5.87696	0.0205063	6.5477	7.68322	0.091284	4	4.6811	6.33182	0.170276	3.33409	4.71072	0	4.24539	4.95427	0.0613471	264	280	282	0.0606061	278	278	0.0530303	282	289
2020-10-14	14066	13767.3	13859	0.0147163	13385.3	13420	0.0459263	13109	13419.5	0.0459609	30	22.3818	29.9459	0.00180216	17.379	20.6768	0.310774	17.0744	29.7157	0.00947643	6	5.92212	8.88359	0	4.51389	6.42938	0	6.0301	8.03138	0.00501714	4	5.38237	7.05625	0.345593	3.09443	5.46416	0	3.93975	4.54389	0	264	281	283	0.0643939	278	279	0.0530303	283	290
2020-10-15	14153	13829.9	13940	0.0150498	13415.8	13449	0.0497421	13117	13455.8	0.0492649	31	21.6073	31.1726	0	17.2721	21.2229	0.31539	16.0508	29.1062	0.0610888	9	5.26553	9.26244	0	5.15777	5.97103	0.336553	5.5822	7.33519	0.184979	6	5.03142	6.73891	0	3.86717	5.21417	0.130972	3.67949	4.15931	0.306781	265	281	284	0.0603774	279	280	0.0528302	283	290
2020-10-16	14256	13891.3	14019	0.0166246	13445	13475	0.054784	13123	13490.8	0.0536758	28	21.9645	32.0387	0	18.2078	21.4328	0.234542	14.9347	28.6205	0	10	5.66905	9.59321	0.0406786	4.742	6.53116	0.346884	6.15374	7.68552	0.231448	6	4.69622	7.42574	0	3.57698	4.96766	0.172057	3.42832	4.79964	0.200061	266	282	285	0.0601504	279	280	0.0488722	283	291
2020-10-17	14350	13951.5	14096	0.0177003	13473.1	13499	0.0593031	13127	13524.6	0.0575167	28	22.3064	32.6458	0	19.0563	21.4721	0.233141	13.7652	28.2316	0	8	6.0129	9.87698	0	5.35143	6.03399	0.245751	5.66567	7.99003	0.00124568	5	5.37655	7.06915	0.0753093	3.30273	5.72498	0	3.18649	5.37556	0	267	283	286	0.0599251	280	281	0.0486891	283	292
2020-10-18	14427	14010.5	14170	0.0178138	13499.9	13520	0.0628682	13128	13557.3	0.0602859	34	23.5887	34.6455	0	18.7901	21.2859	0.373945	12.4634	27.8671	0.180379	7	6.30182	10.115	0	4.90109	6.55936	0.0629483	5.20133	7.25127	0	4	5.00261	7.71837	0.250652	3.044	5.43598	0	2.95423	4.89028	0	267	284	287	0.0636704	280	281	0.0486891	283	292
2020-10-19	14538	14068.3	14241	0.0204292	14068.3	14241	0.0204292	13525.5	13539	0.0687165	40	25.7622	37.1989	0.0700275	25.7622	37.1989	0.0700275	18.5945	20.9282	0.476795	6	6.54038	11.3461	0.090063	6.54038	11.3461	0.090063	5.47968	6.0505	0	4	5.64712	8.32261	0.411779	5.64712	8.32261	0.411779	3.80036	5.15242	0	267	285	288	0.0674157	285	288	0.0674157	281	282
2020-10-20	14652	14651.4	14693	0	14124.9	14310	0.0233415	13549.9	13555	0.0748703	45	37.1886	41.8476	0.0700526	27.7374	39.5533	0.121037	18.4678	20.4821	0.544841	6	10.0808	11.5343	0.680138	6.87511	11.5021	0.145852	4.99828	5.59068	0.0682202	4	6.75988	6.87538	0.68997	5.35986	7.88164	0.339966	3.57218	4.87469	0	267	272	273	0.0187266	286	290	0.071161	281	282
2020-10-21	14751	14748.4	14834	0	14180.2	14375	0.0254898	13569	13573.1	0.0798555	43	38.0693	46.5536	0	29.4601	41.1887	0.0421238	19.3431	19.8348	0.538726	6	11.188	12.5409	0.864667	7.26023	11.6728	0.210038	5.54962	6.17826	0	3	7.36141	7.448	1.4538	6.08129	8.51579	1.0271	4.35304	4.6438	0.451014	268	274	275	0.0223881	287	291	0.0708955	282	282
2020-10-22	14878	14844.3	14974	0	14234.2	14439	0.0295067	13580	13594.9	0.086239	41	38.8527	50.6164	0	30.979	42.675	0	19.1189	19.0363	0.533686	6	11.3215	14.4248	0.886917	7.69149	12.8031	0.281915	5.11304	5.70731	0.0487817	3	6.91805	8.96961	1.30602	5.75836	9.10734	0.919453	4.08019	5.41651	0.360064	268	275	278	0.0261194	288	292	0.0746269	282	282
2020-10-23	15018	14939.1	15112	0	14286.9	14499	0.0345585	13589	13615.6	0.0933835	44	39.6477	53.7151	0	31.4258	43.5165	0.0109876	17.988	18.0727	0.589258	6	11.4666	15.2585	0.911104	8.10374	12.9597	0.350623	5	6	0	3	7.54247	9.49386	1.51416	6.50852	8.77738	1.16951	3.84845	5.21479	0.282818	268	276	280	0.0298507	289	294	0.0783582	283	283
2020-10-24	15183	15032.7	15247	0	14338.2	14556	0.0412962	13596	13634.9	0.101961	46	40.2208	55.9692	0	32.7431	43.9524	0.044513	17.9397	17.0028	0.610007	4	12.6318	15.9838	2.15795	9.47102	13.0775	1.36775	5.27194	4.94915	0.237288	3	8.12408	9.97353	1.70803	7.21999	9.44877	1.40666	3.62512	4.94915	0.208374	269	278	281	0.0334572	291	295	0.0817844	283	283
2020-10-25	15325	15125	15381	0	14388.2	14611	0.0465905	13600	13653	0.109101	47	39.6985	57.7681	0	32.9063	44.1953	0.059674	17.8983	15.7811	0.619186	6	12.6235	16.68	1.10392	8.71547	13.2198	0.452578	4.8495	4.61518	0.191751	3	7.66364	10.4087	1.55455	6.89296	10.0832	1.29765	3.41018	4.61518	0.136727	270	279	283	0.0333333	291	296	0.0777778	283	283
2020-10-26	15542	15216.1	15512	0.00193025	15216.1	15512	0.00193025	14436.9	14662	0.0566208	50	40.2374	58.7506	0	40.2374	58.7506	0	33.056	43.9067	0.121865	6	12.594	17.2741	1.099	12.594	17.2741	1.099	9.00508	13.324	0.500847	2	8.21985	10.7995	3.10992	8.21985	10.7995	3.10992	6.57396	9.68016	2.28698	270	280	285	0.037037	280	285	0.037037	292	297
2020-10-27	15772	15610	15655.7	0.0073746	15305.8	15642	0.00824245	14484.2	14711	0.0672711	58	54.5689	57.8612	0.00239315	39.7567	59.1914	0	34.2478	43.3152	0.253186	6	9.22138	10.2895	0.536897	12.5446	17.7695	1.09076	10.2551	13.391	0.709188	2	4.39402	5.43696	1.19701	7.7335	11.1465	2.86675	8.26311	10.2803	3.13155	270	276	277	0.0222222	281	287	0.0407407	294	298
2020-10-28	15975	15756	15815.9	0.00995804	15394.2	15768	0.0129577	14530.1	14756	0.0763067	67	56.8196	62.191	0.0717767	39.5119	58.8836	0.12114	34.415	42.2764	0.369008	11	10.2378	11.3387	0	13.5106	18.1703	0.228237	10.4104	13.422	0	2	5.06272	6.06505	1.53136	8.26598	11.4499	3.13299	7.86389	9.84148	2.93194	270	278	279	0.0296296	282	289	0.0444444	295	299
2020-10-29	16181	15898	15975.5	0.0126976	15481.3	15893	0.0177987	14574.5	14799	0.0854088	73	58.3891	64.7675	0.112773	39.1861	58.5414	0.198063	34.4799	41.2111	0.435464	12	11.1094	13.2681	0	13.3728	18.4804	0.114402	9.53419	13.4184	0	4	5.66828	6.64115	0.417071	8.75541	11.7106	1.18885	7.4757	10.4074	0.868924	272	280	282	0.0294118	283	290	0.0404412	295	300
2020-10-30	16425	16166.2	16298	0.00773212	15566.9	16015	0.0249619	14617.6	14838	0.096621	70	56.1104	59.912	0.144114	38.9204	57.742	0.175114	33.5587	39.8238	0.431088	12	6.37552	7.06684	0.411096	13.2222	18.7729	0.101846	9.7143	13.4313	0	3	4.30949	5.2502	0.436495	8.20285	12.0073	1.73428	8.09865	10.0024	1.69955	272	273	273	0.00367647	284	292	0.0441176	296	300
2020-10-31	16626	16322.4	16520	0.00637556	15651.1	16134	0.0295922	14659.1	14875	0.105317	72	56.5716	62.5958	0.130614	38.7177	56.9245	0.209381	33.7715	38.533	0.464819	12	6.78874	8.37647	0.301961	13.1236	19.2152	0.0936324	9.9077	12.5783	0	3	4.00481	4.82615	0.334937	8.71848	12.2621	1.90616	7.6813	10.6003	1.56043	272	274	275	0.00735294	285	294	0.0477941	297	301
2020-11-01	16814	16477.8	16754	0.00356845	15733.7	16250	0.0335435	14699.3	14908	0.113358	79	53.9174	63.3547	0.198042	37.5062	56.0418	0.29061	33.9386	37.0336	0.53122	9	8.15035	9.53088	0	13.0095	18.5676	0.445501	10.0671	12.7528	0.118572	3	4.71552	5.42336	0.57184	9.19248	12.4758	2.06416	8.27685	10.1598	1.75895	274	275	277	0.00364964	286	295	0.0437956	298	302
2020-11-02	17081	16632.2	17003	0.00456648	16437	16606.5	0.0277817	15814.9	16364	0.0419765	85	56.7935	68.2846	0.196652	60.0599	72.1046	0.15171	37.4734	55.0088	0.352838	10	8.36725	9.53669	0.0463315	13.8138	17.5925	0.381383	12.8811	18.9225	0.288111	3	4.36748	4.95564	0.455828	7.64908	9.44346	1.54969	8.62583	12.6491	1.87528	275	276	278	0.00363636	287	290	0.0436364	287	297
2020-11-03	17372	17212	17311.1	0.00350603	16563	16761.9	0.0351173	15894.5	16475	0.0516348	87	74.1009	80.9351	0.0697118	59.6118	73.6704	0.153214	36.4838	53.862	0.380897	13	14.0449	14.4057	0.0803759	14.2689	17.8335	0.0976078	12.7396	19.1901	0	3	4.05097	4.20366	0.350322	8.00511	9.76326	1.66837	9.08255	12.7829	2.02752	276	277	277	0.00362319	289	292	0.0471014	288	298
2020-11-04	17660	17501	17642.8	0.00097203	16685	16916.4	0.0421077	15972.5	16583	0.0609853	88	77.9982	86.331	0.0189662	58.9691	74.9673	0.148098	35.5925	52.6984	0.401155	12	14.4504	15.9613	0.204201	14.6199	19.0547	0.218323	12.6168	18.3746	0.051398	3	4.60151	4.82676	0.533837	8.3087	11.0447	1.76957	8.49806	12.8784	1.83269	278	279	280	0.00359712	290	295	0.0431655	289	299
2020-11-05	17995	17808	17958.4	0.00203477	17089.1	17843	0.00844679	16048.8	16688	0.0726313	98	84.8814	94.3996	0.0367388	61.0577	83.8088	0.144808	34.9748	51.2348	0.477196	14	17.7552	20.3696	0.26823	11.7646	14.9181	0	12.5149	18.5783	0	5	4.07396	5.38458	0	5.20515	6.35138	0.0410297	8.9393	11.9368	0.787861	279	283	285	0.0143369	282	286	0.0107527	289	301
2020-11-06	18302	18052	18151.2	0.00824096	17239.1	18138	0.00896077	16123.6	16789	0.0826686	97	88.1253	94.5079	0.0256921	61.1011	87.0753	0.102316	34.3386	49.6477	0.488168	14	15.2934	16.74	0.0923888	11.6315	15.1991	0	12.4371	17.7704	0	3	4.2496	4.87354	0.416534	5.81475	7.76214	0.938251	8.38734	12.1013	1.79578	282	281	282	0	282	287	0	290	302
2020-11-07	18604	18385	18469.3	0.0072413	17387.7	18431	0.00929908	16196.6	16888	0.0922382	102	90.4827	95.5672	0.0630669	58.2314	86.7801	0.149215	32.8372	48.242	0.527039	9	15.4892	16.9816	0.72102	10.487	14.5276	0.165219	11.3427	17.1449	0.260295	5	3.85933	4.30105	0.13979	5.36916	7.01802	0.0738312	7.85819	12.226	0.571639	282	283	284	0.0035461	282	289	0	290	303
2020-11-08	18880	18738	18802.3	0.00411443	17535	18720	0.00847458	16267.9	16983	0.100477	113	92.2362	96.2301	0.148406	54.5683	84.9981	0.247805	34.4389	48.3417	0.572197	12	15.73	16.2822	0.310832	9.50858	13.9976	0	12.405	17.6673	0.0337524	5	4.53076	4.80286	0.0394274	4.99545	7.3618	0	8.41999	12.3801	0.683998	284	284	284	0	282	290	0	292	305
2020-11-09	19282	19112	19234.3	0.00247527	19236	19307.3	0	17238	17670.3	0.0835879	120	98.4117	105.677	0.119359	100.474	106.17	0.115247	62.8919	87.4684	0.271097	15	16.8839	18.6173	0.125593	19.7986	20.7266	0.319909	15.8899	23.0566	0.0593239	6	4.22801	5.13664	0.143893	5.64683	6.34812	0	9.39141	12.9563	0.565235	286	287	288	0.0034965	291	292	0.0174825	300	307
2020-11-10	19634	19564.1	19712	0	19649	19760.4	0.000763981	17335	17816.9	0.0925511	131	104.957	110.114	0.159434	107.024	114.139	0.128711	62.4782	88.8399	0.321833	12	10.9083	11.4216	0.048198	19.5206	21.7164	0.626719	16.0221	23.8339	0.335176	8	5.63533	5.53486	0.295584	6.95336	7.79578	0.0255278	9.51196	14.0658	0.188995	286	287	288	0.0034965	293	294	0.0244755	302	310
2020-11-11	19966	20029	20155	0.00315628	20087	20236.3	0.0060603	17429	17961.9	0.100377	131	107.876	111.201	0.151135	107.665	116.726	0.10896	61.847	89.7723	0.314715	13	11.4196	11.8628	0.0874735	19.2927	21.5643	0.484054	16.1523	24.4864	0.242487	11	4.9497	4.86145	0.550028	7.11733	8.10273	0.263388	9.65494	14.078	0	289	289	289	0	295	296	0.0207612	303	313
2020-11-12	20274	20474.4	20626	0.00988472	20374	20646.6	0.00493243	18108.7	19845	0.0211601	132	117.417	121.368	0.0805458	114.599	125.666	0.0479828	47.5781	85.6185	0.351375	14	12.8652	13.2481	0.05371	18.8064	21.6032	0.343311	8.82323	13.7465	0.0181075	10	5.36103	5.28329	0.463897	5.41981	6.59233	0.340767	5.3303	7.54428	0.245572	291	291	292	0	293	295	0.00687285	285	295
2020-11-13	20569	20943	21036.5	0.0181827	20847	21136.3	0.0135155	18248	20116	0.0220234	139	135.478	139.195	0	124.921	135.165	0.0275919	48.8192	88.4207	0.36388	18	14.9427	14.7066	0.16985	19.4935	22.2674	0.0829705	7.93584	13.1897	0.267237	10	6.99528	9.095	0.0905	5.75611	6.96736	0.303264	4.91718	6.81885	0.318115	294	294	294	0	296	298	0.00680272	285	296
2020-11-14	20815	21448	21526.6	0.0304108	21348	21646.6	0.0256065	18385.4	20381	0.0208503	149	145.167	148.079	0.00618125	135.391	144.442	0.0305898	49.9178	90.5497	0.392284	20	18.9042	19.5993	0.0200365	23.0162	25.8074	0.150808	10.1203	16.6462	0.167688	13	10.2129	11.1804	0.139966	8.02774	8.29248	0.362117	6.52779	9.14132	0.296822	296	299	300	0.0101351	301	303	0.0168919	288	300
2020-11-15	21031	21982	22040.9	0.045219	21878	22187.1	0.0402739	18520.9	20642	0.0184965	155	155.187	156.702	0.00120435	146.277	154.142	0.00553407	50.757	92.3911	0.403929	25	21.3253	21.7003	0.13199	25.9937	28.9566	0.0397474	12.0822	17.6333	0.294667	12	11.0338	12.0187	0	8.97806	10.5078	0.124347	7.02801	9.20274	0.233105	300	304	305	0.0133333	306	308	0.02	290	303
2020-11-16	21407	22548	22666.8	0.0533003	22384.7	22816	0.0456718	22715	22859.6	0.0611015	155	164.101	168.213	0.0587142	152.483	165.537	0	159.86	161.834	0.0313577	24	23.4161	23.3868	0.0243291	20.8541	22.5396	0.0608486	29.4829	33.2934	0.228454	14	10.7187	12.7296	0.090743	7.88849	9.84234	0.296976	9.92352	12.5703	0.10212	303	308	309	0.0165017	306	308	0.00990099	316	317
2020-11-17	21742	22177	22574	0.0200074	23023.1	23450	0.0589246	23341	23431.3	0.0735443	160	160.698	179.587	0.00436302	171.809	183.403	0.0738076	175.387	176.917	0.0961675	24	20.118	22.4255	0.0656043	21.7278	23.1607	0.0349726	31.987	34.901	0.33279	13	11.5032	12.2689	0.0562385	8.88861	9.5948	0.261938	10.661	12.356	0.0495418	306	308	310	0.00653595	309	312	0.00980392	320	321
2020-11-18	22038	22739	23190.5	0.0318087	23694.1	24122	0.075146	23967	24009.9	0.0875306	160	174.434	194.61	0.0902108	187.691	197.678	0.173069	183.955	188.187	0.149718	25	21.1121	23.0494	0.0780237	22.5801	23.8053	0.0477878	32.3342	35.2674	0.29337	12	11.2697	11.9517	0.00402447	8.77336	9.39095	0.217421	10.3305	13.1364	0	310	311	313	0.00322581	312	315	0.00645161	324	325
2020-11-19	22304	23331	23808.2	0.0460456	24457	24790.5	0.0965298	25739.4	27170	0.154025	156	186.584	205.262	0.196053	206.405	219.653	0.323109	197.806	211.724	0.267985	29	22.937	24.5735	0.152638	26.457	26.5181	0.0855817	31.0312	37.0387	0.0700403	13	11.0954	11.7047	0.0996356	10.9748	12.9007	0.00763528	8.47229	11.3278	0.12863	316	315	318	0	319	320	0.00949367	323	326
2020-11-20	22573	22891	23019	0.0140876	25170	25546.5	0.115049	26528.8	27870	0.175243	154	168.336	171.661	0.093094	218.804	232.57	0.420805	208.895	225.105	0.356461	27	21.7625	21.5324	0.19398	27.4838	26.9005	0.0036841	32.3048	38.8119	0.196475	16	11.4966	12.2999	0.231256	11.6907	12.566	0.214628	9.33303	11.1343	0.304108	318	313	314	0.0125786	323	325	0.0157233	327	332
2020-11-21	22830	23357.5	23373	0.0231045	25924	26334.8	0.135523	27331.5	28565	0.197175	148	167.037	173.221	0.128627	228.76	242.25	0.545678	216.295	234.249	0.461453	23	19.5031	21.3074	0.0735904	28.3717	28.2308	0.227424	33.2962	39.2865	0.447661	18	11.2448	10.9606	0.37529	12.2788	13.2239	0.265338	9.11396	11.9356	0.336909	319	314	315	0.0125392	327	329	0.0250784	331	336
2020-11-22	23045	23692.1	23871	0.0280795	26723	27171	0.159601	28147	29250	0.221394	148	166.194	181.828	0.122936	243.508	257.071	0.645326	226.8	246.327	0.532433	26	19.4848	21.0098	0.191931	29.9847	30.3795	0.153259	34.0269	40.7011	0.308725	19	11.0745	10.8199	0.417131	11.8502	13.8762	0.269674	8.88383	11.666	0.385999	320	317	318	0.00625	332	334	0.0375	335	341
2020-11-23	23366	24174.8	24385	0.0346162	26040	26597.5	0.11444	27517.6	27857	0.177676	143	173.549	188.844	0.213626	235.583	251.423	0.647431	250.845	252.388	0.754164	29	18.477	20.7666	0.283911	26.0415	28.4314	0.0196071	29.0955	28.673	0.00329213	20	10.8818	10.6546	0.455912	11.9824	13.3606	0.331971	9.92457	10.7238	0.46381	321	319	320	0.00311526	330	334	0.0280374	334	336
2020-11-24	23643	23816	23862.7	0.00731718	26811	27469.7	0.133993	28514.3	28606	0.206037	133	152.672	159.086	0.147907	249.896	269.02	0.878918	257.667	272.194	0.937344	23	27.5462	28.8805	0.197663	27.8825	30.0392	0.212283	29.6087	31.2513	0.287335	18	16.0071	15.7817	0.110717	13.6192	14.8385	0.175638	11.2671	11.5765	0.356863	326	327	328	0.00306748	335	339	0.0276074	339	340
2020-11-25	23879	24198	24261.1	0.013359	27622	28389.7	0.156749	29350	29533	0.229113	129	153.526	160.144	0.190121	262.699	285.754	1.03643	261.312	288.641	1.02568	25	27.1244	27.3414	0.0849775	29.5905	32.244	0.183621	30.219	33.6181	0.208761	16	17.8612	17.652	0.103249	14.0197	15.0935	0.056657	10.9532	11.6872	0.269547	329	328	329	0	340	345	0.0334347	344	345
2020-11-26	23900	24247	24545.7	0.0145188	25661.2	28465	0.0736906	30402	31504.1	0.27205	141	138.745	154.119	0	191.24	210.345	0.356315	305.718	342.628	1.16822	29	22.8335	24.2294	0.164502	20.4351	22.6836	0.217807	36.5183	37.8676	0.259253	17	17.1529	17.7023	0.00899464	10.9564	11.9061	0.299639	16.0606	15.6698	0.0552575	332	329	331	0.00301205	328	330	0.0060241	352	358
2020-11-27	24139	24595	24870.9	0.0188906	26118.4	29116	0.0820011	31454	32716.5	0.303037	148	144.97	156.708	0	197.797	222.085	0.336468	328.122	369.295	1.21704	29	22.9198	25.1376	0.133187	26.2298	29.1256	0	44.5365	45.9157	0.535741	16	16.9022	17.3915	0.056386	11.86	12.7147	0.205331	17.2224	17.1413	0.0713319	336	331	334	0.00595238	335	338	0	362	370
2020-11-28	28203	24946	25180.5	0.107169	26560.5	29783	0	32503	33955.7	0.152466	145	150.313	157.893	0.0366417	201.483	233.158	0.389538	347.407	393.392	1.39591	25	23.0623	24.0036	0.0398554	24.1533	28.5991	0	45.4608	47.456	0.818433	16	18.7578	19.1418	0.17236	11.6307	14.3968	0.100197	18.4094	19.1816	0.150586	339	334	336	0.00884956	337	342	0	368	378
2020-11-29	28415	25300	25503.1	0.102477	27003.1	30466	0	33547	35220.6	0.180609	146	142.647	146.938	0	193.767	231.59	0.327174	351.936	404.484	1.41052	23	25.4099	26.2429	0.104778	25.2744	31.0062	0.0988876	48.2591	50.8137	1.09822	17	17.4877	17.817	0.0286883	12.5803	15.0966	0.111967	19.7963	21.1552	0.164488	340	338	340	0	341	347	0.00294118	376	387
2020-11-30	28687	25655	25864.9	0.0983754	25914.1	26206	0.0864852	32351	33723.3	0.127723	136	143.809	148.332	0.0574192	151.792	165.952	0.116117	344.012	385.184	1.5295	23	25.4588	26.1951	0.106905	29.6168	31.9552	0.287688	41.5231	46.2272	0.80535	17	19.2581	19.4924	0.132829	18.1098	18.7497	0.0652845	19.2029	20.4736	0.129584	341	340	342	0	342	345	0.00293255	374	383
2020-12-01	28905	25044	25652.7	0.112516	26309.9	26625	0.0788791	33442	35024.2	0.156962	137	134.117	158.215	0	158.508	173.108	0.156995	366.64	414.892	1.6762	25	23.4395	27.2439	0	29.8494	31.9693	0.193976	42.7403	48.3807	0.709613	18	13.5886	17.1728	0.0459556	17.7148	18.3054	0	19.4955	22.6492	0.0830821	343	338	343	0	345	347	0.0058309	381	391
2020-12-02	29115	25287	25937.8	0.109125	26367	26573.8	0.0872808	34525	36352.2	0.185815	134	130.848	155.29	0	146.393	149.708	0.0924848	378.016	434.412	1.82101	25	21.1425	25.531	0	22.1828	21.6088	0.11269	45.5208	52.4325	0.82083	20	12.3533	15.7923	0.210383	17.6708	17.9093	0.104533	20.699	24.5577	0.034952	346	339	344	0.00578035	342	344	0.00578035	389	402
2020-12-03	29334	25522	26219.3	0.10618	26722	26914.4	0.0824857	29278.5	33151	0	132	131.34	155.385	0	147.492	149.113	0.11736	221.179	262.288	0.675596	24	22.9913	27.89	0	22.5374	23.0319	0.0403355	30.9295	35.5106	0.288728	21	11.2303	15.6054	0.256886	17.4743	16.8344	0.167888	13.9482	15.5823	0.257986	346	342	348	0	346	347	0	359	368
2020-12-04	29502	29613	29840.4	0.00376246	27077	27244.2	0.0765294	29828	33770	0.0110509	133	131.871	144.71	0	144.839	144.804	0.0887544	222.439	266.697	0.672471	27	20.6332	23.0227	0.147306	23.2782	23.8429	0.116931	28.2079	33.0897	0.0447378	22	14.8969	15.9246	0.276153	18.2912	19.8445	0.0979772	12.7835	15.2812	0.305402	348	348	350	0	348	350	0	361	370
2020-12-05	29650	29831	30059.5	0.00610455	27430	27564.5	0.0703368	30376.9	34364	0.0245151	130	130.633	142.136	0.00486805	143.098	145.32	0.100757	225.618	272.653	0.735525	28	21.2586	22.3731	0.20096	22.0196	22.5219	0.195648	27.8306	33.9548	0	22	15.6131	16.6669	0.242415	20.0527	19.7214	0.0885126	14.677	16.9585	0.22916	351	350	352	0	350	351	0	364	375
2020-12-06	29796	30040	30267.6	0.00818902	27779	27882.1	0.0642327	30924.4	34932	0.0378717	131	127.325	136.76	0	138.469	143.167	0.0570157	226.198	274.296	0.726705	30	21.9292	23.9217	0.20261	25.432	25.8752	0.137494	27.4452	33.6044	0	23	15.2529	17.2555	0.24976	18.695	18.5225	0.187175	13.3658	17.4434	0.241591	354	353	355	0	355	356	0.00282486	368	379
2020-12-07	30016	30240	30556.4	0.00746269	26902	27304	0.0903504	28345.1	29196	0.0273188	134	126.45	142.2	0	119.729	147.278	0	143.941	175.759	0.0741866	28	24.3548	27.1134	0.031666	26.5121	31.3986	0	29.4785	34.607	0.0528049	21	15.9241	18.697	0.109669	14.4864	19.1314	0.0889813	16.212	19.1893	0.0862252	355	357	360	0.0056338	352	361	0	358	365
2020-12-08	30167	30287.1	30558	0.0039809	27050	27563.8	0.0862944	28709.3	29611	0.0184307	141	117.309	134.883	0.0433813	120.788	150.491	0	149.288	179.988	0.0587796	28	28.0569	30.4453	0.00203213	24.7206	31.0175	0	29.6948	34.3389	0.0605276	21	21.8522	25.5931	0.040582	14.1694	19.4075	0.0758322	17.0092	19.7655	0.0587835	361	358	361	0	354	363	0	361	368
2020-12-09	30336	30441.8	30747	0.00348648	27182	27818.4	0.08299	28804	28846.5	0.0491013	144	106.087	123.594	0.141711	109.764	141.937	0.0143293	133.896	140.456	0.0246127	29	26.739	28.8055	0.00670854	23.419	29.05	0	20.7606	21.0646	0.273635	20	21.0969	25.0158	0.054843	13.8813	18.6187	0.0690643	19.9458	20.7606	0	368	359	362	0.0163043	354	364	0.0108696	358	359
2020-12-10	30495	30580.7	30925	0.00280924	30770	31285	0.00901787	29134	29148.2	0.0441646	146	110.271	129.229	0.11487	121.769	147.12	0	140.102	147.285	0	23	31.4552	33.2189	0.367619	27.1671	31.7582	0.181178	21.3016	23.5696	0	17	22.5211	26.4957	0.324768	18.5271	21.1404	0.0898279	19.3909	19.5953	0.140643	371	365	368	0.00808625	366	372	0	362	362
2020-12-11	30648	30937.7	31119	0.00945228	30921	31384.9	0.0089076	29445	29444.4	0.0392522	149	120.066	131.896	0.114795	115.253	132.623	0.10991	136.443	143.228	0.0387408	24	29.049	30.6053	0.210374	24.0855	28.1559	0.0035638	22.7811	22.7807	0.0507893	13	20.0854	21.8086	0.545027	16.913	19.3298	0.300998	18.2685	18.1107	0.393135	373	364	366	0.0187668	366	372	0.00268097	364	365
2020-12-12	30759	31119.5	31282	0.0117196	31058	31450.9	0.00972073	29737	29734.7	0.033226	142	121.382	130.019	0.0843736	113.267	123.139	0.132827	137.284	144.057	0	24	28.7495	30.1827	0.197895	22.277	24.8727	0	21.0894	23.0891	0.0379547	13	20.903	22.5023	0.607924	16.4395	17.7164	0.264577	19.0316	19.9195	0.463967	378	366	367	0.0291005	367	372	0.015873	366	367
2020-12-13	30866	31292.2	31431	0.0138092	31180	31492.1	0.010173	30009	30018.9	0.0274442	141	126.601	131.722	0.0657998	113.744	115.061	0.183961	143.098	147.27	0.0148819	20	27.6652	27.9945	0.383261	19.7682	22.0716	0	26.3619	26.5984	0.318096	13	20.7547	22.1545	0.596518	16.0073	17.2782	0.231328	19.743	19.6207	0.509287	381	367	368	0.0341207	367	372	0.023622	372	373
2020-12-14	31039	31455.8	31565	0.0134273	31002.6	31498	0	27604	29008	0.0654343	138	141.123	143.128	0.0226323	112.448	134.128	0.0280566	114.532	163.809	0	23	29.6744	29.98	0.29019	25.4864	29.0527	0.108103	22.335	31.4261	0	13	21.62	22.8372	0.663076	20.5303	25.4407	0.579254	12.4947	19.6697	0	383	370	371	0.0313316	367	373	0.0261097	363	379
2020-12-15	31185	31259.6	31552	0.0023911	31079	31603	0	27640	29227.6	0.0627666	131	131.58	151.392	0.004424	106.912	127.796	0.0244545	109.301	163.199	0	25	21.4291	23.8367	0.0465321	25.609	28.7327	0.0243598	20.0958	29.2062	0	14	12.9751	15.915	0	20.2749	24.8949	0.448209	11.3588	19.0528	0	387	378	381	0.0155039	369	375	0.0310078	363	380
2020-12-16	31322	31366.3	31654	0.00141301	31138.6	31692	0	27659	29440.7	0.0600636	126	123.883	140.449	0	95.9125	117.626	0.0664605	99.0251	157.297	0	22	20.4781	22.6665	0	23.671	26.3677	0.075954	18.077	27.2066	0	11	12.8524	16.0447	0.1684	20.1229	24.3822	0.829355	10.3262	17.4929	0	392	379	382	0.0255102	369	375	0.0433673	363	381
2020-12-17	31493	31463.6	31740	0	31873	31889.5	0.0120662	31504	31755.4	0.000349284	125	119.385	133.573	0	120.313	128.298	0	97.7596	101.14	0.190877	23	19.6023	21.5903	0.0612928	26.8957	27.5804	0.16938	14.9651	15.9383	0.307031	10	12.716	16.1672	0.271603	20.8078	21.0032	1.08078	12.8257	12.638	0.263803	396	380	382	0.0353535	373	374	0.0555556	371	374
2020-12-18	31633	31853.2	31974	0.00696179	31942	32014.7	0.00976828	31541	31755.4	0	120	121.119	130.4	0.00932479	116.843	129.48	0	90.1047	97.0566	0.191195	22	21.085	22.1782	0	28.0852	29.7238	0.276602	14.2495	16.111	0.26768	12	13.8395	16.7142	0.153294	21.5638	21.7916	0.79698	11.7166	11.537	0.023614	398	389	390	0.0201005	376	377	0.0527638	373	375
2020-12-19	31740	32009.4	32169	0.0084886	31994	32129.9	0.00800252	31560	31755.4	0	120	119.146	131.404	0	115.511	131.627	0	87.6064	95.134	0.207217	21	21.7409	22.6907	0.035282	29.0596	31.58	0.383791	13.6206	15.2694	0.272887	12	13.2848	17.7741	0.107065	21.2745	22.4508	0.772876	11.6979	12.5319	0	402	392	394	0.0199005	379	380	0.0547264	374	376
2020-12-20	31832	32160.8	32357	0.0103288	32026	32235.1	0.0060945	31561	31755.4	0.00240738	122	119.361	133.722	0	104.792	125.779	0	77.6518	83.9115	0.312201	20	22.2708	24.0886	0.113538	28.9737	31.3131	0.448684	15.0643	15.5247	0.223763	13	13.7399	18.7743	0.0569125	20.0014	21.0571	0.53857	11.4401	11.6752	0.101907	404	394	397	0.0173267	380	382	0.0544554	375	378
2020-12-21	31996	32332.2	32537	0.0105082	31757.7	31915	0.00253157	31211.1	31869	0.00396925	124	116.344	130.053	0	103.312	105.067	0.152688	63.5908	81.7129	0.341025	22	19.6186	21.1926	0.0366987	20.1046	20.609	0.0632252	21.1828	24.8907	0	13	13.0785	18.7182	0.00603889	11.5901	15.5346	0	16.3035	20.4145	0.254117	406	394	397	0.0221675	388	390	0.0394089	374	382
2020-12-22	32110	32373.3	32376	0.00819942	31807.2	31915	0.00607287	31211.1	31869	0.00750545	125	125.344	129.066	0.00275517	89.043	94.5556	0.243555	54.9471	70.6059	0.435153	20	20.6622	21.5054	0.0331109	18.3953	17.945	0.0802365	19.4711	22.7437	0	13	9.25199	10.101	0.223001	10.2927	14.6638	0	16.2394	20.174	0.249186	409	408	408	0.00244499	388	390	0.0464548	374	382
2020-12-23	32239	32524	32539.3	0.00884022	31847	31915	0.0100499	31211.1	31869	0.0114768	124	128.465	134.276	0.036005	76.6159	81.359	0.343879	47.4026	60.9113	0.50878	22	22.0647	22.8019	0.00294237	16.4728	17.0696	0.22411	17.9182	20.8032	0.054402	13	10.6887	11.6214	0.106043	9.12807	13.8447	0	15.1894	18.9481	0.168414	410	411	411	0.00243902	388	390	0.0487805	374	382
2020-12-24	32337	32663	32693.4	0.0100813	32812.6	33027	0.0147087	32040	32554.3	0	109	128.395	135.724	0.177934	141.913	151.382	0.301953	59.0928	83.2238	0.236479	23	19.2617	20.9052	0.0910789	20.0173	21.8834	0.0485469	23.3184	27.0397	0.0138426	14	9.81392	10.8377	0.225881	12.9934	20.4558	0	16.4569	17.0805	0.175493	412	412	412	0	401	404	0.0194175	382	385
2020-12-25	32348	32647.6	32678	0.00926163	32957.9	33172	0.018854	32040	32608.4	0	103	129.847	132.145	0.260654	142.38	150.761	0.382335	51.1441	83.0292	0.193891	26	19.6367	19.863	0.236038	19.7169	20.3359	0.21785	21.6291	26.0809	0	15	12.1119	13.1028	0.12648	11.3162	19.3051	0	15.4721	16.0544	0.0314733	418	416	416	0.00478469	403	406	0.0287081	382	386
2020-12-26	32472	32779.3	32794	0.00946262	33095.5	33307	0.0192011	32040	32652.1	0	112	128.916	129.301	0.151036	141.664	148.803	0.264858	57.7712	97.0378	0.133591	24	19.3127	19.5123	0.186988	20.4116	20.9258	0.128094	20.0715	27.2027	0	13	10.7925	11.9563	0.080284	9.90914	18.2192	0	14.5462	16.1033	0.11894	422	418	418	0.00947867	405	408	0.0331754	382	389
2020-12-27	32565	32900	32904.2	0.0102871	33227.7	33430	0.0203489	32040	32685.4	0	111	120.279	122.871	0.0835947	136.24	141.085	0.227385	49.9899	84.9676	0.234527	23	16.9788	17.1543	0.254162	17.9815	18.3985	0.200064	18.6364	25.2577	0	13	10.7098	11.935	0.08192	9.75223	18.1944	0	13.6758	15.1521	0.0519812	427	418	418	0.0210773	405	408	0.0444965	382	389
2020-12-28	32713	32995	33051.7	0.00862043	33119	33249.1	0.012411	31909.6	31915	0.024394	108	110.281	119.831	0.0211185	106.635	120.822	0	49.6569	59.7271	0.446972	23	20.9825	22.1374	0.0375056	20.4018	22.2633	0.032029	9.82099	10.9919	0.52209	13	13.552	13.8907	0.042464	8.51166	10.4224	0.198275	5.18997	9.82099	0.244539	428	424	423	0.00934579	420	422	0.0140187	389	390
2020-12-29	32824	33079	33197.7	0.00776871	33205	33383.9	0.0116074	31909.6	31915	0.0276932	101	105.098	121.271	0.0405763	100.932	119.302	0	42.6876	51.3444	0.49164	22	19.6391	21.6649	0.0152314	19.0088	21.652	0.0158171	8.85991	9.91626	0.549261	12	13.0644	13.6753	0.0886982	7.07342	9.79618	0.183651	4.66596	8.85991	0.261674	434	426	483	0	424	483	0	389	460
2020-12-30	32953	33107.6	33180	0.00469138	33280	33512.6	0.00992322	31909.6	31915	0.0314994	98	132.42	136.929	0.351223	95.6598	117.331	0	36.6559	44.0895	0.550107	20	24.9676	28.4394	0.248381	16.62	19.931	0.00344915	7.98664	8.93887	0.553056	11	13.8777	15.3337	0.261606	5.87821	8.37698	0.238457	4.18927	7.98664	0.273942	438	432	488	0	424	483	0	389	460
2020-12-31	33082	33230.5	33255	0.00448901	33211	33450.4	0.0038994	33749.1	33811	0.0201638	100	128.431	131.715	0.284306	90.9283	117.831	0	94.0263	104.909	0	22	23.4548	29.2556	0.0661271	16.2699	19.7282	0.103261	17.0795	17.5461	0.202449	12	13.7212	15.1859	0.143433	11.3868	10.5952	0.051099	11.0697	17.0795	0	438	435	490	0	428	484	0	413	486
2021-01-01	33093	33317	33332.2	0.0067688	33259	33563.5	0.00501617	33860	33875	0.0231782	93	116.138	124.432	0.248792	79.519	111.394	0	83.2287	97.2724	0	20	23.0779	30.0385	0.153896	16.3398	20.3878	0	15.0803	16.5213	0.173933	11	14.5888	17.207	0.32625	12.3905	12.59	0.126406	10.7411	15.0803	0	439	438	492	0	431	486	0	414	486
2021-01-02	33242	33367	33432.5	0.0037603	33295	33668.3	0.00159437	33911	33959.1	0.0201251	105	112.793	128.265	0.0742195	76.4772	111.941	0	73.027	92.6864	0.117272	18	21.8589	28.9727	0.214382	14.4659	19.0497	0	14.3017	16.5976	0.0779084	12	14.3847	17.2292	0.198726	11.3063	12.4661	0	9.43631	14.232	0	441	439	492	0	432	486	0	416	487
2021-01-03	33362	33405	33525.6	0.00128889	33318	33766.8	0	33919	34046.3	0.0166956	100	106.038	127.575	0.0603769	70.03	110.426	0	63.4451	89.7441	0.102559	17	21.7488	31.026	0.279344	13.7823	19.8327	0	13.6091	16.6588	0.0200685	12	15.2033	19.2939	0.26694	11.317	13.3578	0	10.2801	13.4315	0	446	442	495	0	435	488	0	418	488
2021-01-04	33522	33429	33631	0	33327	33870.1	0	33470	34051.8	0	100	95.7879	128.569	0	62.0069	108.76	0	47.0148	84.4165	0.155835	17	19.7954	30.2145	0.164435	12.2512	18.6295	0	12.1959	16.8234	0.01039	13	13.9546	18.2831	0.0734315	10.3268	12.1645	0.0642657	5.30868	8.15768	0.372486	450	443	495	0	436	488	0	432	488
2021-01-05	33697	33579.5	33717	0	33440	33732.4	0	33470	34149.6	0	95	100.868	116.173	0.0617698	85.4085	128.778	0	47.0398	96.2009	0	17	14.4397	17.007	0	17.8904	29.3245	0.052376	10.6952	15.7533	0.0733351	12	10.8407	11.8463	0.0128085	12.8113	17.3631	0.0676078	4.41166	6.94684	0.421097	452	444	502	0	444	495	0	433	488
2021-01-06	33818	33670.2	33837	0	33440	33826.5	0	33470	34235.1	0	97	95.3792	112.407	0	72.7781	121.734	0	43.259	96.1342	0.00892604	19	15.7436	18.0093	0.052142	16.22	29.6447	0	9.38214	16.8192	0.114779	11	9.86182	11.8781	0	11.7591	17.4245	0.0690076	3.66621	7.91171	0.280753	453	446	506	0	446	495	0	436	488
2021-01-07	33946	33756.1	33951	0	33440	33911	0.00103125	33327	34142.8	0	88	91.45	110.578	0.0392051	61.8291	116.42	0	40.6843	100.203	0	19	16.8185	19.8071	0	14.6553	27.8252	0	8.40409	14.5447	0.234491	11	9.91192	11.9073	0	10.7933	16.4199	0	8.40409	10.7778	0.0202023	456	449	510	0	446	495	0	437	488
2021-01-08	34046	34084.6	34302	0.00113301	33440	33985.3	0.00178292	33327	34216.2	0	92	98.9862	121.241	0.0759373	56.097	124.398	0	35.2485	95.1426	0	18	20.0229	23.4388	0.112381	13.2358	30.9051	0	7.42193	14.8449	0.175285	9	12.8715	14.9376	0.43017	9.90683	17.5902	0.100758	7.42193	9.69352	0	457	459	515	0.00437637	450	495	0	439	488
2021-01-09	34122	34215.2	34447	0.00273138	33440	34051.6	0.00206343	33327	34277.2	0	91	106.829	128.19	0.17394	50.3212	122.133	0	31.204	90.8319	0.00184757	17	19.4479	22.4246	0.143995	11.8621	29.5242	0	6.55423	14.1094	0.170038	10	11.633	13.7168	0.163305	9.09316	16.5324	0	6.55423	8.73011	0.126989	459	461	517	0.0043573	451	495	0	440	488
2021-01-10	34186	34343.4	34600	0.00460293	33440	34110.8	0.0021995	33327	34325.8	0	91	109.339	129.946	0.201525	42.8934	117.105	0	26.5108	80.1704	0.119007	18	19.982	23.5812	0.110109	10.6735	28.4116	0	5.78864	12.4613	0.307708	13	13.4984	15.5847	0.0383407	8.34633	16.3941	0	5.78864	7.87123	0.394521	462	464	520	0.004329	452	495	0	440	488
2021-01-11	34293	34472.8	34762	0.00524287	34093.7	34364	0	33327	34362	0	85	105.302	126.459	0.238846	93.2886	113.177	0.0975129	22.5232	69.1116	0.186922	19	20.4457	23.5882	0.0760918	17.2278	20.4734	0	6.11415	15.0093	0.210038	12	14.2177	16.3109	0.184805	11.3665	15.3558	0	5.28213	10.1022	0.158148	463	467	523	0.00863931	458	522	0	444	489
2021-01-12	34375	34075.8	34606	0	34174.3	34469	0	33440	34233.6	0.00411323	92	90.5717	96.7674	0	90.7771	112.112	0	31.1138	107.872	0	21	17.7708	18.5015	0.118978	16.9434	20.7587	0.0114895	11.3858	30.1445	0	12	8.90102	10.3443	0.137973	10.2241	14.0884	0	7.03164	17.1942	0	464	461	517	0	460	524	0	458	497
2021-01-13	34449	34179.7	34754	0	34253.3	34573	0	33440	34283.9	0.00479357	89	91.4468	100.613	0.0274924	86.9808	109.45	0	26.5174	101.936	0	20	16.6605	17.2305	0.138476	14.6942	19.003	0.0498503	10.2696	28.0592	0	12	9.01221	11.4823	0.0431416	11.233	14.9257	0	6.45412	16.1361	0	467	462	519	0	460	525	0	458	497
2021-01-14	34547	34281.6	34901	0	34843.5	35278	0.00858314	33440	34321.6	0.00652564	89	91.555	103.193	0.0287074	103.422	132.655	0.162044	22.6053	93.8973	0	21	17.7029	20.1323	0.041321	20.0399	24.7741	0	9.26766	28.1445	0	12	11.0951	12.5254	0	14.5958	18.3093	0.216318	5.92403	15.1681	0	467	464	523	0	473	534	0.012848	459	497
2021-01-15	34635	34685.4	34834	0.00145475	34967	35443	0.00958518	33440	34346.7	0.0083241	82	93.0162	108.57	0.134344	112.054	142.306	0.366518	19.2725	80.0535	0.0237377	23	17.3647	20.126	0.124958	21.4842	26.6146	0	8.36553	27.2412	0	12	10.7337	12.8403	0	13.4869	17.8129	0.123906	5.43748	16.2661	0	472	467	526	0	477	539	0.0105932	460	497
2021-01-16	34707	34761.9	34960	0.00158246	35091.4	35610	0.0110768	33440	34359.3	0.0100181	78	92.4534	111.24	0.1853	111.522	142.699	0.429766	16.4296	76.2449	0.0225017	22	16.3696	19.8137	0.0993777	20.8276	25.3237	0	7.5536	25.4149	0	14	10.8726	11.7703	0.159268	13.4653	17.357	0	4.9909	15.316	0	473	468	527	0	478	541	0.0105708	460	497
2021-01-17	34754	34838.4	35084	0.00242832	35215	35779	0.0132654	33440	34359.4	0.0113532	81	81.6489	103.413	0.00801106	102.585	134.313	0.266481	14.0043	66.9898	0.172965	21	14.5884	17.6577	0.159155	18.3658	23.3304	0	6.81998	24.7142	0	13	10.0028	11.7894	0.0931231	13.4525	15.9384	0.0348074	5.58099	16.4269	0	474	468	527	0	478	542	0.00843882	461	497
2021-01-18	34817	34916.3	35212	0.00285113	34683.5	35419	0	34629.1	35067	0	86	78.206	103.326	0	86.2882	102.937	0.00335124	87.3921	111.739	0.0161871	19	12.9456	16.6692	0.122674	14.6836	17.7035	0.0682393	12.5408	16.3439	0.139793	11	10.1453	11.807	0	10.1917	12.4543	0	11.0221	13.8601	0.00201166	474	468	529	0	469	531	0	467	536
2021-01-19	34896	34990	35036	0.00269492	34782.2	35556	0	34700.2	35164	0	85	75.3837	80.8035	0.0493711	76.7463	95.5936	0	88.031	113.026	0.0356587	18	23.1354	24.1354	0.2853	13.9884	16.6234	0.0764793	11.9295	16.244	0.0975558	12	14.7195	15.5593	0.226628	9.11796	11.4165	0.0486275	9.97765	12.7162	0	474	479	540	0.0105485	470	532	0	468	538
2021-01-20	34960	35063	35149	0.00294536	34879.1	35691	0	34770	35260	0	80	74.2896	83.8116	0	77.6251	96.994	0	82.5632	107.91	0.0320395	18	23.007	25.915	0.278168	13.3756	16.6704	0.073868	13.3885	17.1456	0.0474681	11	13.5832	14.3126	0.234832	8.14726	10.4651	0.0486275	9.02431	12.6667	0	478	481	543	0.00627615	471	534	0	471	541
2021-01-21	35048	35135.7	35262	0.00250106	35135.4	35607	0.00249383	35702.8	36472	0.0186834	72	70.3108	83.4644	0	60.8591	94.301	0	89.6322	127.133	0.244892	18	23.0576	26.7192	0.28098	11.8634	16.8909	0.0616185	15.8257	23.105	0	13	13.5335	15.1543	0.041038	7.59727	10.0944	0.223511	11.0392	15.4986	0	480	483	547	0.00625	470	535	0	484	553
2021-01-22	35130	35101.9	35203	0	35205.1	35736	0.00213841	35824	36645	0.0197542	68	66.892	79.0994	0	62.7768	99.1396	0	99.997	137.287	0.470544	17	18.0424	20.7386	0.0613166	13.4291	19.8487	0	19.8545	26.2271	0.167912	14	11.9928	14.0422	0	7.88886	12.2532	0.124774	13.0833	18.2319	0	483	479	545	0	473	540	0	489	559
2021-01-23	35185	35155	35289	0	35273.6	35864	0.0025176	35944.7	36819	0.0215921	65	65.5251	80.8669	0.00807799	64.4049	101.947	0	105.785	145.562	0.627459	18	16.8748	20.2471	0	12.9419	19.6506	0	18.3751	25.952	0.02084	13	12.0764	13.9974	0	8.15229	12.2321	0.0590719	11.953	16.7418	0	486	480	547	0	474	542	0	490	562
2021-01-24	35234	35205.8	35370	0	35341	35992	0.0030355	36065.1	36994	0.0235873	67	69.7565	86.7112	0.0411414	64.7584	104.68	0	107.7	147.738	0.607459	14	15.8723	19.8444	0.133733	14.509	21.4749	0.0363582	19.0854	26.7181	0.363241	11	13.4006	14.9671	0.218238	10.5486	15.2127	0	13.9232	18.3735	0.265742	488	481	549	0	477	546	0	493	566
2021-01-25	35303	35257	35449	0	35406.2	35662	0.00292297	35351.4	36352	0.00137062	63	70.2107	89.8155	0.114455	54.5637	73.9199	0	74.4049	99.9363	0.18103	14	14.9258	18.4108	0.066126	22.0684	27.2573	0.576311	14.9206	18.9289	0.0657597	11	12.5776	14.8432	0.143414	14.7768	16.1608	0.343341	7.8936	12.6171	0	489	482	550	0	489	557	0	480	547
2021-01-26	35364	35412.8	35446	0.00137996	35470.7	35763	0.00301729	35443	36485	0.00223357	61	67.8593	71.4842	0.112448	64.4649	85.1822	0.056801	77.6906	102.731	0.273616	14	17.5355	18.3749	0.252537	23.1186	28.8491	0.651331	15.1592	18.6409	0.0828023	11	12.9652	12.9652	0.178658	13.8199	15.8659	0.256355	7.10304	12.5657	0	491	489	544	0	492	561	0.00203666	482	549
2021-01-27	35423	35473.9	35532	0.00143574	35534	35862	0.0031325	35533.7	36618	0.0031239	60	61.2877	68.2062	0.0214624	63.8779	85.6755	0.0646321	79.5306	104.104	0.32551	13	16.3298	17.1114	0.256135	23.0719	29.2951	0.774763	14.3713	18.3909	0.105482	8	12.371	12.371	0.546374	14.0169	15.5946	0.752108	7.39081	13.5185	0	492	489	545	0	494	564	0.00406504	483	550
2021-01-28	35478	35534.5	35615	0.00159146	35402.9	35690	0	35597.1	36503	0.00335809	61	56.612	65.0485	0	59.839	83.7928	0	64.1054	110.378	0.0509082	10	16.0465	16.7667	0.604649	15.521	20.5944	0.552104	12.7673	20.5791	0.276725	8	11.7569	11.7569	0.469615	11.2975	13.6735	0.412193	9.26478	14.3448	0.158098	493	490	546	0	487	559	0	481	554
2021-01-29	35554	35579	35653	0.000704513	35448.6	35767	0	35657.9	36630	0.00292338	55	51.2577	59.5496	0	55.3132	80.2728	0.0056946	71.371	118.787	0.297655	11	10.5698	11.5698	0	14.7126	20.1948	0.337506	13.3167	22.2411	0.210611	7	9.15963	9.15963	0.308519	10.6001	12.6491	0.514296	8.46985	14.1494	0.209978	496	492	548	0	488	561	0	483	559
2021-01-30	35590	35631.6	35729	0.00116843	35492.8	35842	0	35717.5	36756	0.00358302	61	49.4587	59.6123	0.0227499	54.3941	80.5484	0	71.6502	119.942	0.174593	9	11.2161	13.088	0.246233	13.9743	19.8089	0.552705	11.8092	20.7233	0.312137	5	9.62361	9.62361	0.924722	10.9607	13.7014	1.19214	7.74567	12.9703	0.549134	496	494	551	0	489	563	0	483	560
2021-01-31	35624	35683.7	35800	0.00167619	35535.9	35915	0	35775.9	36882	0.00426422	60	50.8975	61.8717	0	58.5899	84.8839	0	61.8855	111.407	0.0314253	9	10.6687	12.2824	0.18541	12.3273	18.4742	0.369703	10.4738	19.3799	0.163757	5	9.01917	10.0192	0.803834	10.2512	12.6737	1.05024	7.08032	12.8894	0.416063	496	495	552	0	489	564	0	483	560
2021-02-01	35674	35736.2	35869	0.00174431	35755.6	35863	0.00228758	35831.1	36332	0.0044028	61	47.7877	58.1433	0.0468309	57.5603	63.6644	0	45.7293	71.3318	0	8	11.4099	12.8332	0.426236	15.119	16.4163	0.889876	20.3703	28.4042	1.54629	5	8.41499	9.348	0.682998	10.5755	11.4789	1.11509	14.8006	16.4453	1.96013	497	496	555	0	493	551	0	500	576
2021-02-02	35721	35759.6	35770	0.00108135	35808.7	35911	0.00245606	35886.9	36423	0.00464461	58	48.6615	50.6229	0.127192	56.7018	61.8389	0	55.9304	81.7646	0	9	6.91884	6.91884	0.23124	15.9386	17.1346	0.770961	21.566	29.8883	1.39623	6	5.55009	5.55009	0.0749848	11.0529	11.9118	0.842158	13.8028	16.1276	1.30046	499	499	551	0	495	553	0	503	580
2021-02-03	35781	35805.3	35831	0.000679284	35860.6	35953	0.00222373	35941.6	36512	0.00448917	54	48.6686	52.2801	0.0318496	50.9958	54.4859	0	55.6129	81.5421	0.0298684	9	5.44529	6.44529	0.283856	14.6985	15.8014	0.633163	21.6552	30.2401	1.40614	5	5.01992	5.01992	0.00398351	10.588	11.4106	1.11759	12.8768	15.8353	1.57537	501	499	552	0	495	553	0	504	583
2021-02-04	35834	35849.3	35891	0.000427522	35885.6	36081	0.00143946	35697.6	36198	0	51	50.8342	55.1996	0	45.7852	58.5541	0	49.4938	78.6056	0	11	4.23103	5.00804	0.544724	8.56249	10.4112	0.0535253	12.3878	19.6944	0.126167	5	4.23103	5.00804	0	8.56249	10.4112	0.712497	10.5115	12.983	1.1023	503	499	552	0	497	557	0	495	574
2021-02-05	35874	35862.3	35863	0.000306629	35932.8	36149	0.00163848	35735.2	36266	0	49	39.3061	39.0408	0.197835	41.6633	55.1107	0	45.2707	74.5489	0	10	5.37469	5.37469	0.462531	7.50054	10.12	0	11.935	18.3846	0.193497	7	5.37469	5.37469	0.232187	7.50054	10.12	0.0715061	9.81836	13.0092	0.402622	503	500	551	0	497	557	0	495	575
2021-02-06	35915	35887	35897.2	0.000496236	35978.9	36214	0.00177786	35771.8	36332	0	51	40.5968	42.6308	0.164103	40.1731	54.2059	0	44.5787	74.2862	0	10	4.50707	5.50707	0.449293	8.57237	10.8677	0	11.5339	18.2264	0.153391	7	4.50707	4.81552	0.312069	6.99132	9.43293	0	10.1779	13.0335	0.453992	504	501	551	0	499	560	0	496	577
2021-02-07	35940	35909	35931.9	0.000225525	36024.1	36277	0.00233903	35807.4	36398	0	49	36.6458	40.1136	0.181355	41.8943	56.0906	0	48.9697	78.3983	0	9	4.89019	5.75332	0.360742	8.51686	11.5295	0	10.1812	17.0888	0.131242	6	4.0069	4.28112	0.286479	7.48508	9.7499	0.247514	10.1812	14.0559	0.696862	505	502	552	0	500	561	0	496	578
2021-02-08	35995	35931	35966.5	0.000792854	36011.3	36097	0.000453292	36074	36102.8	0.00219475	52	37.3776	41.5992	0.200016	39.6902	46.8572	0.0989007	37.9486	49.3719	0.0505398	9	4.22505	4.97078	0.447691	5.48769	5.77995	0.357783	12.2437	13.2324	0.360411	5	3.55291	3.79606	0.240788	3.37466	3.83696	0.232607	11.9257	11.6596	1.33192	506	502	552	0	503	557	0	499	555
2021-02-09	36048	35994	36055.4	0	36049.7	36147	4.5832e-05	36083	36148.3	0.000970928	49	35.9366	44.3962	0.0939558	41.0953	48.7558	0.00498311	35.0453	48.8146	0.00378444	9	3.95626	4.95626	0.449304	5.31286	5.54256	0.38416	12.2806	14.1915	0.364509	4	3.8744	3.8744	0.0314001	3.99333	4.40339	0	11.3602	11.1067	1.77669	507	504	556	0	504	558	0	500	556
2021-02-10	36098	36022	36093.5	0.000125674	36086.9	36195	0	36087	36192.7	0	45	34.807	43.3957	0.0356502	41.3432	49.2808	0	29.6851	43.3483	0.0367045	8	3.17829	3.98164	0.502295	4.16119	5.3411	0.332363	11.3135	13.074	0.41419	3	3.17829	3.3343	0.0594289	3.50757	3.86775	0.169189	10.8239	10.5824	2.52746	509	504	556	0	504	559	0	500	556
2021-02-11	36129	36050	36129.2	0	36019	36063.6	0.00180993	36195.2	36522	0.00183099	45	29.8652	38.0083	0.155371	28.3383	34.7901	0.226887	38.2054	52.2435	0	7	4.52887	6.16808	0.118846	4.94107	4.67757	0.294132	7.18616	8.97729	0.0265943	3	2.72643	3.86027	0	2.50064	2.67177	0.109408	6.57732	8.30291	1.19244	510	507	558	0	503	554	0	503	564
2021-02-12	36164	36073	36179.9	0	36037	36094	0.00193661	36235.5	36580	0.00197741	44	30.2817	42.0584	0.0441264	24.0079	29.4738	0.330141	34.2397	48.5003	0	7	6.9263	9.55259	0	4.18677	3.96349	0.40189	6.30483	8.87629	0	2	2.67364	3.52301	0.336822	2.24456	2.39817	0.122278	6.15243	7.76654	2.07621	511	511	562	0	503	554	0	503	565
2021-02-13	36202	36093	36215.2	0	36055	36123.2	0.00217542	36275	36636	0.00201519	44	26.9622	43.5862	0.00940558	25.0332	32.953	0.251069	32.8903	47.4896	0	7	6.15446	8.4881	0	3.55575	4.36612	0.376268	6.53282	9.78942	0	3	2.24044	2.95218	0.0159405	1.99645	2.13308	0.288974	5.75418	8.26382	0.918061	512	511	562	0	504	554	0	504	567
2021-02-14	36230	36110	36249.7	0	36072	36151.8	0.00215836	36313.5	36692	0.00230475	45	24.6982	40.8479	0.092268	22.8386	30.8288	0.314916	35.7496	49.5666	0	6	5.48057	7.55867	0	3.02528	4.71475	0.214208	6.73412	9.59256	0.122353	1	1.87332	2.46843	0.873316	1.77899	1.90074	0.778988	5.37984	7.72621	4.37984	514	511	562	0	505	554	0	505	568
2021-02-15	36262	36127	36285.6	0	36133	36261.5	1.27226e-05	36258.4	36413	0	45	23.2389	40.2264	0.106081	23.8712	34.5862	0.231417	32.3759	40.83	0.0926661	8	4.79473	7.61278	0.0484019	3.28094	4.02747	0.496566	4.63552	4.98542	0.376822	2	1.5829	2.08576	0	1.5053	2.13131	0	1.7584	2.77234	0	514	511	562	0	508	560	0	508	563
2021-02-16	36292	36324	36345.2	0.000881737	36152	36292.9	0	36290.1	36453	0	43	34.1706	37.5197	0.127448	25.8291	36.4906	0.151382	33.846	42.3467	0.0151924	8	6.81051	6.69151	0.148686	2.66934	3.27671	0.590411	3.63563	4.91006	0.386242	2	1.7027	1.7027	0.148648	1.28947	1.82573	0.0871364	2.56221	3.46303	0.281107	515	514	568	0	508	560	0	508	564
2021-02-17	36331	36349	36379.5	0.000495445	36171	36323.2	0.000213669	36321	36492	0	37	31.3537	35.8969	0.0298125	25.1871	36.1146	0.0239307	34.1156	42.6165	0	8	6.80799	5.70651	0.149001	2.17308	2.66754	0.666557	2.85058	3.84982	0.518772	2	1.38715	1.38715	0.306425	1.09233	1.54659	0.226704	2.27458	3.07427	0.13729	516	515	568	0	508	560	0	508	564
2021-02-18	36364	36373	36411.8	0.000247498	36182	36383.2	0	36119	36258	0.00291611	37	34.3593	39.8066	0	25.0571	37.5447	0	19.0404	26.9877	0.270603	9	6.87881	5.92766	0.235688	6.09413	9.75212	0	3.25859	3.28344	0.635174	2	1.13267	1.13267	0.433666	0.894221	2.1783	0	3.02135	3.14661	0.510676	517	516	569	0	516	565	0	506	557
2021-02-19	36397	36362	36408.5	0	36198	36414	0	36133	36282.5	0.00314571	31	33.9474	40.9859	0.0950787	22.7715	35.6316	0	16.1018	22.8225	0.263791	8	6.87268	7.87274	0.015908	6.35855	8.57501	0	2.76448	2.78556	0.651805	3	2.024	2.024	0.325333	2.73664	3.79443	0	2.78556	2.76448	0.0714812	517	516	568	0	516	566	0	506	557
2021-02-20	36409	36377	36435.5	0	36213	36444.2	0	36146	36306.3	0.00282025	27	30.4126	38.5717	0.126391	19.6545	36.9943	0	16.0867	26.2951	0.0261062	8	6.46763	7.40874	0.0739075	5.59521	7.54559	0.0568015	2.34569	3.36358	0.579553	3	1.62569	2.62569	0.124769	2.25918	4.13243	0	2.48818	2.34569	0.170608	519	516	568	0	516	566	0	507	557
2021-02-21	36428	36389	36461.4	0	36227	36473.7	0	36158	36329.4	0.00270625	30	30.9908	40.5174	0.0330254	17.922	34.1186	0	14.4466	24.2267	0.192444	5	6.03199	6.90971	0.206398	4.91663	6.63046	0	1.99009	3.85367	0.229266	2	1.30609	2.1095	0	1.86887	3.41847	0	2.22092	1.99009	0.00495308	520	516	568	0	516	566	0	508	557
2021-02-22	36466	36402	36487	0	36447	36538.2	0	36250	36462.9	8.45398e-05	35	28.5237	39.1387	0	24.6692	34.0552	0.0269952	16.5199	27.9616	0.201096	7	6.69075	8.51882	0	6.40456	5.1876	0.0850624	1.68032	3.51557	0.497776	5	1.04429	1.68666	0.662668	2.40379	2.94742	0.410515	1.68032	2.75835	0.448329	520	518	569	0	518	571	0	513	562
2021-02-23	36492	36451	36512.2	0	36465	36567.9	0	36264	36488.7	9.10305e-05	35	18.154	26.0069	0.256947	21.7328	31.2416	0.107383	18.9732	30.0674	0.140932	7	6.51982	7.45174	0	5.55258	4.49751	0.206774	1.37092	2.86825	0.590251	5	2.59344	2.59344	0.481313	1.95124	2.39253	0.521495	1.37092	2.3724	0.52552	520	519	570	0	518	571	0	513	562
2021-02-24	36516	36470	36536	0	36482	36596.8	0	36278	36513.7	6.16961e-05	34	15.9448	22.6783	0.33299	19.9732	29.9431	0.119322	18.7028	29.8097	0.123244	6	6.01224	6.87161	0.00204063	5.8216	3.90543	0.0297326	1.11894	2.34105	0.609825	4	2.22345	2.22345	0.444138	1.58128	1.93889	0.515277	1.11894	2.03967	0.490082	520	519	570	0	519	571	0	513	562
2021-02-25	36549	36490	36558	0	36441	36558.7	0	36279	36584.4	0	37	18.4969	24.1968	0.346033	24.3169	36.273	0.0196493	19.0676	31.1794	0.157312	7	6.47732	8.26023	0	6.32703	7.80134	0	4.91582	8.25727	0	4	1.91509	2.91509	0.271228	1.31574	1.63729	0.590676	0.881201	2.61186	0.347034	521	521	571	0	519	570	0	521	568
2021-02-26	36582	36539	36590.9	0	36453	36581.2	2.25896e-05	36290	36610.4	0	42	22.1184	28.1111	0.330687	23.1295	35.3815	0.157584	16.8716	30.2365	0.280083	8	5.89017	6.77329	0.153338	5.91143	8.2889	0	4.31762	7.25246	0.0934431	5	3.32188	3.32188	0.335623	1.07094	1.33267	0.733466	0.733068	2.1728	0.56544	521	521	573	0	519	570	0	521	568
2021-02-27	36600	36561	36611.8	0	36464	36603	0	36301	36635.7	0	39	22.3534	28.4552	0.27038	20.278	32.6251	0.163458	14.1944	31.4386	0.193881	8	5.29023	6.08339	0.239576	5.52628	7.74885	0.0313935	3.79161	6.3689	0.203888	6	2.93998	2.93998	0.510003	0.855857	1.06502	0.822497	0.609476	1.80648	0.69892	522	521	573	0	519	570	0	521	568
2021-02-28	36630	36581	36634	0	36474	36624.3	0.000156717	36311	36660.4	0	32	24.8232	30.0126	0.0621059	21.7687	34.2285	0	12.4829	28.4479	0.111004	7	4.67441	5.37525	0.232108	5.16132	7.23711	0	3.32872	5.59136	0.201235	5	2.6498	2.6498	0.470039	0.692971	0.862326	0.827535	0.505961	1.49966	0.700068	524	521	573	0	519	570	0	521	568
2021-03-01	36650	36601	36656.5	0	36557	36636.6	0.000366584	36555	36731.5	0	28	25.8532	31.1805	0	17.7881	21.3091	0.238962	17.3524	28.5762	0	8	6.30296	6.94811	0.131487	6.57197	6.93949	0.132563	4.25752	5.86978	0.266278	3	2.36651	3.36651	0	1.96409	2.57769	0.14077	0.597148	1.41344	0.528854	524	523	575	0	522	573	0	523	574
2021-03-02	36683	36673	36686.2	0	36572	36654.9	0.000766717	36568	36756.5	0	26	29.9626	32.2603	0.152406	14.9006	19.143	0.263732	14.8634	25.7364	0.0101376	4	6.01037	6.925	0.502591	6.07467	6.41438	0.518666	3.70131	5.10294	0	2	4.79374	4.79374	1.39687	1.81447	2.38132	0	0.489604	1.15888	0.420558	524	522	576	0	522	573	0	523	574
2021-03-03	36713	36704	36707	0.000162518	36587	36672.1	0.00111291	36580	36780.9	0	23	31.88	32.1218	0.386088	12.8025	16.3948	0.287182	13.4481	25.3826	0	4	5.42388	6.24927	0.355971	5.60844	5.92208	0.40211	3.21902	4.43802	0	1	4.55242	4.55242	3.55242	1.66119	2.18016	0.661191	0.400724	0.948507	0.0514932	524	522	576	0	522	573	0	523	574
2021-03-04	36750	36727.3	36734	0.000435374	36667	36714	0.000979468	36511	36703.1	0.00127639	20	33.0872	34.7124	0.654358	26.5641	28.4361	0.328207	17.031	30.4178	0	4	5.92971	5.6799	0.419974	4.60227	5.07334	0.150568	4.7262	7.23384	0.181549	1	4.30887	4.30887	3.30887	2	3	1	0.298884	0.914224	0.0857758	524	522	577	0	523	576	0	521	571
2021-03-05	36777	36775	36776.6	1.11983e-05	36687	36732	0.00122235	36519	36721.4	0.00151257	26	31.7584	32.3054	0.221477	23.2103	24.6858	0.0505467	16.1305	29.3072	0	4	5.23845	5.23844	0.30961	5.13342	5.5565	0.283356	5.41286	7.75426	0.353216	1	1.39806	1.39806	0.398063	2.45626	1.72664	0.726643	0.240366	1.73523	0	524	527	580	0.00572519	524	576	0	522	572
2021-03-06	36806	36798.7	36803	8.15084e-05	36706	36749.8	0.00152775	36527	36739.1	0.00181717	28	30.6316	31.8439	0.0939841	22.8325	24.4616	0.126372	13.95	27.3456	0.0233724	5	5.32802	5.32802	0.0656036	4.62148	5.00237	0	5.05353	7.23949	0.0107061	1	2.20119	2.20119	1.20119	2.23612	2.57189	1.23612	1.19325	2.3951	0.19325	525	528	581	0.00571429	524	577	0	522	572
2021-03-07	36835	36821.5	36828	0.000190037	36725	36767.2	0.0018415	36534	36756.3	0.0021354	32	25.6072	27.1087	0.152853	24.8708	25.2647	0.210477	15.5073	28.6462	0.104807	6	4.36489	4.36489	0.272519	4.16201	4.50503	0.249162	4.71716	6.75762	0	2	1.87051	1.87051	0.0647469	2.02229	2.32595	0.0111432	0.959474	1.92586	0.0370709	525	528	581	0.00571429	524	577	0	522	572
2021-03-08	36861	36843.5	36855	0.000162774	36800.4	36857	0.000108516	36655	36751.2	0.00297991	30	23.7895	26.2716	0.124281	28.5319	37.5991	0	14.6143	16.2612	0.45796	8	4.54108	4.54108	0.432364	7.07133	8.05868	0	5.53143	6.33281	0.208399	2	3.57068	3.57068	0.785342	7.07133	7.00734	2.50367	2.73241	2.93754	0.366204	528	529	582	0.00189394	526	582	0	524	575
2021-03-09	36890	36897	36906.6	0.000189753	36817.4	36886	0.00010843	36667	36765.5	0.00337564	35	22.3825	21.6049	0.360501	26.9109	36.5221	0	11.8566	14.0959	0.597259	7	4.78125	5.63839	0.194515	6.40062	7.29433	0	5.11468	5.85568	0.163474	2	3.86097	3.01063	0.505314	6.40062	6.65573	2.20031	2.42267	2.60454	0.211333	528	528	582	0	526	582	0	524	575
2021-03-10	36915	36932	36933.4	0.000460517	36833.5	36915	0	36679	36779.3	0.00367536	35	19.8165	20.4077	0.416922	26.4816	37.3886	0	9.86976	12.3539	0.647033	7	4.34215	5.12058	0.268488	5.78488	6.5926	0.0581993	4.72957	5.41478	0.22646	2	3.23849	2.52524	0.262621	5.78488	6.28879	1.89244	2.15271	2.31432	0.0763546	528	528	582	0	526	582	0	524	575
2021-03-11	36949	36959.7	36969	0.000290216	36905.7	36940	0.000243579	36797	36830.7	0.00320098	31	16.0115	18.1143	0.415669	22.7992	27.6039	0.109553	24.2959	24.7621	0.201224	7	4.88642	4.58314	0.301941	2.41224	3.23328	0.538102	4.42092	5.19525	0.257821	3	2.68174	2.09112	0.106086	2.12851	2.95933	0.0135562	3.60591	4.06134	0.20197	528	528	582	0	529	583	0.00189394	525	579
2021-03-12	36980	36988	36998.5	0.000216333	36925.2	36967	0.000351541	36813	36845.4	0.0036389	31	39.2061	39.9068	0.264711	26.5058	31.9266	0	21.0925	21.4972	0.306543	7	8.08443	7.97969	0.139955	3.97013	4.64069	0.337045	4.97973	4.67679	0.288609	3	3.78053	3.78053	0.260178	2.46743	2.7747	0.0750993	3.26467	3.677	0.0882247	529	531	585	0.00378072	530	585	0.00189036	526	579
2021-03-13	37004	37017	37032.9	0.000351313	36944.4	36992	0.000324289	36829	36859.7	0.00389963	35	38.4307	40.2453	0.0980212	26.5044	31.0102	0.113995	19.3115	20.3561	0.418396	7	8.25966	8.16561	0.166515	4.23491	4.78129	0.316959	4.48426	4.21146	0.359391	4	4.23789	4.23789	0.0594717	3.27996	4.02747	0	2.96332	3.33759	0.165603	531	532	586	0.00188324	531	587	0	526	579
2021-03-14	37038	37048	37068.4	0.000269993	36963.3	37017	0.000566985	36845	36873.5	0.00444047	35	34.8423	36.5266	0	21.5194	26.6493	0.238591	20.762	22.2141	0.365311	7	7.43058	7.34597	0.0494236	3.44376	3.88807	0.444561	4.03823	3.79256	0.42311	4	3.58913	3.58913	0.102718	2.65618	3.26153	0.184617	2.69211	3.03212	0.24197	531	532	586	0.00188324	531	587	0	526	579
2021-03-15	37067	37082	37105.1	0.000404673	37059.7	37100	0	36908	37051	0.000431651	42	34.6132	36.6621	0.127093	23.6714	27.6757	0.341054	23.2647	37.8431	0.0989729	8	7.69778	8.62152	0	6.58973	6.78901	0.151374	6.05579	7.85776	0.0177803	3	4.00289	4.00289	0.334295	1.9608	2.3437	0.218767	4.18485	7.46552	0.394949	532	533	587	0.0018797	531	587	0	528	587
2021-03-16	37104	37084	37132.8	0	37083.9	37132	0	36921.6	37077	0.000727684	46	28.1644	33.6029	0.269501	19.999	24.166	0.474651	21.3065	36.2008	0.213027	10	7.95704	8.8729	0.11271	5.89493	6.07319	0.392681	5.47625	7.10577	0.289423	2	4.24082	5.24082	1.12041	2.5522	2.85531	0.276101	3.94359	7.03514	0.971797	532	535	586	0.0056391	531	587	0	528	587
2021-03-17	37131	37119	37173	0	37107.6	37165	0	36934.8	37102	0.000781019	44	27.6188	32.1977	0.268234	17.0547	22.1643	0.496265	21.5966	36.3872	0.173019	10	7.52385	8.38985	0.161015	5.3049	5.46532	0.453468	4.95151	6.42488	0.357512	2	3.81241	4.71139	0.906207	2.05565	2.29979	0.027825	3.72356	6.42488	0.861779	532	535	586	0.0056391	531	587	0	528	587
2021-03-18	37152	37163	37215.1	0.000296081	37210	37225.6	0.00156115	37033.8	37113	0.00104974	42	26.679	30.1793	0.281445	32.3639	32.1842	0.229431	18.725	24.93	0.406429	8	8.08499	8.90048	0.0106238	7.74054	7.5224	0.0324321	2.05384	3.06434	0.616957	2	3.57594	4.41916	0.787972	3.31265	3.31265	0.656326	1.83046	2.25271	0	532	536	587	0.0075188	534	589	0.0037594	532	588
2021-03-19	37183	37221.8	37258	0.0010432	37260	37270	0.00207084	37050.4	37136	0.00126402	39	39.6389	45.5151	0.0163822	41.6863	42.1775	0.0688805	23.2123	29.0089	0.256183	8	8.49486	8.49485	0.0618567	7.19015	7.98752	0.00155981	3.6728	4.49582	0.438023	2	4.20995	4.20995	1.10497	3.034	3.034	0.516998	1.5275	1.87987	0.0600655	532	532	588	0	535	590	0.0056391	534	590
2021-03-20	37208	37261.9	37296	0.00144839	37310	37316.7	0.00274135	37066.6	37158	0.0013438	41	42.5101	47.2753	0.0368314	44.8266	45.9889	0.0933309	22.8602	28.0993	0.31465	11	9.08433	10.0843	0.0832431	8.379	8.64238	0.214329	2.99021	4.66027	0.576339	3	3.98084	3.98084	0.326945	2.75506	2.75506	0.0816453	1.27127	1.56453	0.47849	532	533	590	0.0018797	536	591	0.0075188	534	591
2021-03-21	37237	37303.5	37327	0.00178494	37362	37366	0.00335688	37082.4	37179	0.00155759	45	45.084	47.3903	0.00186746	47.5679	49.3575	0.0570643	18.578	23.5507	0.476651	10	9.61395	10.5622	0	9.93694	9.69506	0.00630635	2.4342	3.79372	0.620628	3	3.75029	3.75029	0.250096	4.48522	4.48522	0.495074	1.05496	1.29832	0.567226	532	534	591	0.0037594	538	593	0.0112782	534	591
2021-03-22	37272	37346.8	37356	0.0020079	37323	37407.7	0.00136832	37220.6	37315	0	54	45.1484	44.5252	0.163918	39.1877	45.4846	0.157692	21.394	26.7416	0.504785	11	11.0806	11.9762	0.00732737	11.2902	12.9005	0.0263848	5.883	7.42787	0.324739	3	3.51852	3.51852	0.172839	4.89369	5.68714	0.63123	3.87235	4.80357	0.290784	532	536	593	0.0075188	541	592	0.0169173	534	591
2021-03-23	37311				37375	37463.3	0.00171531	37242.1	37343	0	52				42.4315	48.535	0.0666353	18.1787	22.7859	0.561809	10				11.6261	13.1416	0.162608	5.27962	6.66603	0.333397	5				4.66884	5.42584	0	3.20488	3.97559	0.204883	533				542	593	0.0168856	534	591
2021-03-24					37433	37523		37263.3	37371		46				47.33	51.5895	0.0289138	14.598	20.2872	0.558975					10.9971	12.4307		4.74028	5.98507		5				4.43996	5.15985	0	2.65007	3.28735	0.342531	534				542	594	0.0149813	534	591
2021-03-25					37492.6	37521		37597.2	37614						49.7628	53.3024		57.7797	61.2967						10.1631	11.0229		11.7784	12.021						4.68582	4.7509		6.26026	7.13333						537	594		544	599
2021-03-26					37547.3	37593		37666	37693						53.2775	58.7014		64.9474	69.9666						10.5243	11.33		12.7147	13.9354						4.31055	5.37041		6.47416	7.23759						537	595		545	602
2021-03-27					37605.5	37660		37736.9	37774						59.4519	66.2455		68.075	74.0866						10.8155	12.5669		13.5796	15.6913						4.94221	5.91151		7.66635	8.33453						538	597		547	605
2021-03-28					37667.3	37727		37809.8	37857						61.7022	67.8113		67.7996	74.7303						11.1454	11.7884		13.3796	15.3048						5.49163	5.37256		6.71423	8.29942						539	598		548	606
2021-03-29								37789	37897.8									67.7869	70.6838									17.1327	18.1766									9.42265	9.83176									551	603
2021-03-30								37879	37993.1									70.2508	73.625									17.1344	18.1174									10.8245	11.2077									552	604
2021-03-31								37972	38092.5									73.5236	76.1353									17.1676	19.0952									10.1808	11.5411									554	606
2021-04-01								37953.4	38078									68.787	79.9286									16.5889	17.9066									8.33036	9.00975									548	607
2021-04-02								38031	38194									76.7206	95.529									15.6171	17.8576									7.6982	9.32603									548	609
2021-04-03								38110.4	38316									81.621	105.165									16.6872	19.7943									7.1145	8.61891									549	612
2021-04-04								38191.8	38442									85.8632	113.934									17.6802	21.5998									7.56135	9.94879									551	615
2021-04-05
[truncated: 1 more columns]

## Sheet: new
Date	New inpatients							New ICU							New Vent
	Act. floor	Pred. 1 day ago		Pred. 1 wk. ago		Pred. 2 wks. ago		Act. ICU	Pred. 1 day ago		Pred. 1 wk. ago		Pred. 2 wks. ago		Act. vent	Pred. 1 day ago		Pred. 1 wk. ago		Pred. 2 wks. ago
		min, Pred. 1 day ago	max, Pred. 1 day ago	min, Pred. 1 wk. ago	max, Pred. 1 wk. ago	min, Pred. 2 wks. ago	max, Pred. 2 wks. ago	0	min, Pred. 1 day ago	max, Pred. 1 day ago	min, Pred. 1 wk. ago	max, Pred. 1 wk. ago	min, Pred. 2 wks. ago	max, Pred. 2 wks. ago	0	min, Pred. 1 day ago	max, Pred. 1 day ago	min, Pred. 1 wk. ago	max, Pred. 1 wk. ago	min, Pred. 2 wks. ago	max, Pred. 2 wks. ago
2020-03-10	0							0							0
2020-03-11	0							0							0
2020-03-12	1							0							0
2020-03-13	1							0							0
2020-03-14	0							0							0
2020-03-15	2							1							0
2020-03-16	1							0							0
2020-03-17	2							0							1
2020-03-18	5							0							0
2020-03-19	5							2							0
2020-03-20	3							1							1
2020-03-21	7							1							0
2020-03-22	7							2							2
2020-03-23	7							3							1
2020-03-24	7							2							0
2020-03-25	10							3							2
2020-03-26	13	9	55					4	1	8					1
2020-03-27	18	21	59					5	6	17					2
2020-03-28	14	16	22					5	4	5					2
2020-03-29	10	14	29					4	4	8					1
2020-03-30	21	25	39					2	6	10					0
2020-03-31	20	19	21					3	5	5					3
2020-04-01	10	20	25	25	622			7	6	6	4	93			3
2020-04-02	18	17	17	129	600			3	4	5	37	173			4
2020-04-03	16	14	18	44	80			8	4	5	12	21			3
2020-04-04	12	19	26	33	106			2	6	8	8	28			4
2020-04-05	13	13	27	67	140			4	4	8	17	37			1
2020-04-06	16	16	25	40	42			4	5	7	10	11			6	2	3
2020-04-07	9	12	24	34	54			3	3	7	9	15			0	2	3
2020-04-08	11	12	25	30	33	82	5315	6	4	8	8	9	12	797	3	2	4
2020-04-09	10	14	24	23	32	785	4663	3	4	7	6	8	226	1345	1	2	4
2020-04-10	19	16	24	33	54	141	350	2	5	7	9	16	37	92	4	3	6
2020-04-11	15	15	25	20	38	85	453	5	5	8	6	11	22	119	1	3	5
2020-04-12	11	15	20	23	33	202	593	0	5	6	6	9	52	156	0	3	3	3	4
2020-04-13	25	15	21	15	31	94	97	4	5	7	5	9	25	25	4	2	4	2	5
2020-04-14	9	15	20	17	32	63	129	1	4	6	5	10	17	36	0	2	3	3	5
2020-04-15	13	15	21	18	30	58	67	4	4	6	5	8	15	18	2	2	3	2	4
2020-04-16	14	16	21	22	30	40	61	2	4	5	7	9	11	16	0	2	3	4	5
2020-04-17	14	16	19	17	25	62	132	0	3	5	5	8	17	38	2	2	3	3	5
2020-04-18	19	19	19	15	22	31	55	3	4	4	5	7	9	16	2	2	2	2	4
2020-04-19	15	19	19	15	24	38	45	4	4	5	4	7	11	13	2	3	3	2	4	5	6
2020-04-20	11	17	20	16	22	22	39	7	4	5	5	6	7	12	5	3	3	3	3	3	5
2020-04-21	12	17	19	15	24	23	41	2	4	5	4	7	6	12	2	2	3	2	3	4	6
2020-04-22	11	16	20	17	23	26	37	4	4	4	4	6	7	10	3	2	2	2	4	4	6
2020-04-23	11	16	21	17	20	31	37	2	4	6	5	5	10	12	3	2	3	2	3	6	6
2020-04-24	20	16	22	20	21	23	27	3	4	5	5	5	7	9	0	2	3	2	3	4	5
2020-04-25	7	14	19	19	21	19	25	2	4	5	5	6	6	8	2	2	3	3	3	4	4
2020-04-26	13	14	19	17	22	21	25	4	4	5	4	6	6	8	1	3	3	3	4	4	4
2020-04-27	18	14	19	16	21	21	23	2	4	5	4	5	6	7	0	2	3	2	3	3	4
2020-04-28	25	14	19	15	22	17	25	3	4	5	4	6	5	7	2	3	3	2	3	3	4
2020-04-29	14	15	20	15	24	21	23	3	4	5	4	6	5	5	2	2	3	2	4	2	3
2020-04-30	26	15	20	14	24	17	20	6	4	5	4	6	4	5	2	3	3	2	4	2	3
2020-05-01	14	16	21	14	20	19	23	2	4	5	4	5	4	6	1	2	3	3	3	2	3
2020-05-02	15	15	22	13	20	18	22	3	4	5	3	5	5	5	3	2	3	2	3	3	3
2020-05-03	23	17	23	14	20	16	25	4	3	5	4	5	4	6	2	1	3	3	3	3	4
2020-05-04	15	17	22	13	20	14	22	3	4	5	3	5	3	5	4	3	3	1	3	2	3
2020-05-05	16	17	23	14	21	13	23	1	4	5	4	5	3	6	0	2	3	3	3	2	3
2020-05-06	16	16	21	15	21	13	26	4	4	5	4	5	3	7	4	3	3	2	3	2	4
2020-05-07	9	16	21	15	21	12	28	4	4	5	4	5	3	7	2	2	3	2	3	2	4
2020-05-08	13	16	21	15	22	13	20	2	4	5	4	5	3	5	2	2	3	2	3	1	3
2020-05-09	13	16	22	16	23	12	20	2	4	5	4	5	3	5	2	3	3	3	3	2	3
2020-05-10	13	16	22	16	23	13	20	2	3	5	4	5	3	5	0	2	3	3	3	2	3
2020-05-11	10	15	19	16	22	12	20	0	3	4	3	5	3	5	0	2	3	1	3	2	3
2020-05-12	11	15	19	16	21	13	21	4	4	4	4	5	4	5	0	2	3	2	3	2	3
2020-05-13	13	11	19	15	21	13	20	3	2	4	3	5	3	5	1	1	3	2	3	2	3
2020-05-14	22	11	18	15	20	15	20	1	2	4	3	5	3	5	2	1	2	2	3	1	3
2020-05-15	6	9	15	15	21	15	21	3	2	3	3	5	4	5	3	1	2	2	3	2	3
2020-05-16	12	8	15	14	21	15	22	1	2	3	3	5	3	5	1	1	2	2	3	2	3
2020-05-17	9	6	13	14	18	15	21	3	2	3	3	4	3	5	2	1	2	2	2	2	3
2020-05-18	11	12	15	13	17	15	21	4	3	3	3	4	3	5	0	2	2	2	2	1	3
2020-05-19	12	13	14	8	15	14	19	4	2	3	2	3	3	4	1	1	2	1	2	2	3
2020-05-20	11	7	14	7	15	14	19	1	2	3	1	3	3	4	0	1	2	1	2	1	2
2020-05-21	13	5	13	8	11	14	18	3	1	3	1	2	3	4	2	1	2	1	1	2	2
2020-05-22	10	5	11	6	11	14	19	1	1	2	1	2	3	4	0	1	1	1	1	2	3
2020-05-23	15	2	11	2	8	12	19	2	0	2	1	2	3	4	0	0	1	0	1	2	3
2020-05-24	17	2	11	2	7	12	16	4	0	2	0	2	3	4	5	0	1	0	1	2	2
2020-05-25	11	10	11	10	10	12	15	0	2	2	2	2	3	3	0	1	1	1	1	1	2
2020-05-26	12	9	10	6	9	4	10	2	2	2	2	2	1	2	0	1	1	1	2	1	1
2020-05-27	6	6	10	3	8	2	9	1	1	2	0	2	0	2	2	1	1	0	1	0	1
2020-05-28	6	4	10	3	7	3	5	3	1	2	0	1	0	1	1	1	1	0	1	0	1
2020-05-29	9	2	5	1	6	1	5	1	1	1	0	1	0	1	0	1	1	0	1	0	1
2020-05-30	3	0	5	0	6	0	3	1	0	1	0	1	0	1	0	0	1	0	1	0	0
2020-05-31	5	0	5	0	7	0	2	2	0	1	0	1	0	0	2	0	1	0	1	0	0
2020-06-01	7	4	6	5	6	6	4	0	2	1	1	1	1	1	1	0	1	0	1	1	1
2020-06-02	7	3	4	3	6	1	3	0	1	1	0	1	0	1	1	0	0	0	1	0	0
2020-06-03	13	2	3	2	5	0	2	1	1	1	1	1	0	0	0	0	1	0	1	0	0
2020-06-04	5	0	3	0	1	0	1	1	0	1	0	0	0	0	1	0	0	0	0	0	0
2020-06-05	5	0	2	0	1	0	1	2	0	0	0	0	0	0	2	0	0	0	0	0	0
2020-06-06	3	0	2	0	0	0	1	2	0	0	0	0	0	0	0	0	0	0	0	0	0
2020-06-07	7	0	1	0	0	0	1	3	0	0	0	0	0	0	0	0	0	0	0	0	0
2020-06-08	5	0	2	0	1	1	0	1	0	0	0	0	1	0	0	0	0	0	0	0	0
2020-06-09	4	0	0	0	0	0	0	0	0	0	0	0	0	0	1	0	0	0	0	0	0
2020-06-10	3	0	1	0	0	0	0	0	0	0	0	0	0	0	0	0	0	0	0	0	0
2020-06-11	3	0	3	0	0	0	0	1	0	1	0	0	0	0	1	0	0	0	0	0	0
2020-06-12	5	0	3	0	0	0	0	0	0	1	0	0	0	0	0	0	0	0	0	0	0
2020-06-13	1	0	1	0	0	0	0	5	0	0	0	0	0	0	0	0	0	0	0	0	0
2020-06-14	1	0	1	0	0	0	0	2	0	0	0	0	0	0	5	0	0	0	0	0	0
2020-06-15	1	0	2	0	0	0	0	1	0	1	0	0	0	0	0	0	0	0	0	0	0
2020-06-16	1	1	1	0	0	0	0	0	0	0	0	0	0	0	0	0	0	0	0	0	0
2020-06-17	3	1	1	0	2	0	0	2	0	1	0	1	0	0	2	0	0	0	1	0	0
2020-06-18	2	2	3	0	2	0	0	0	0	1	0	1	0	0	0	0	0	0	1	0	0
2020-06-19	1	2	3	0	1	0	0	0	0	1	0	0	0	0	0	0	0	0	0	0	0
2020-06-20	2	2	3	0	1	0	0	0	1	1	0	1	0	0	0	0	1	0	1	0	0
2020-06-21	1	1	3	0	1	0	0	0	0	1	0	0	0	0	0	0	0	0	0	0	0
2020-06-22	3	2	3	1	1	0	0	0	0	0	0	1	0	0	1	0	0	0	0	0	0
2020-06-23	2	2	2	1	2	0	0	3	0	1	0	1	0	0	0	0	0	0	1	0	0
2020-06-24	4	1	2	1	3	0	2	1	0	0	0	0	0	1	0	0	0	0	0	0	1
2020-06-25	0	2	2	1	3	0	2	0	0	1	0	0	0	1	0	0	0	0	1	0	1
2020-06-26	4	1	5	1	3	0	1	0	0	1	0	1	0	1	0	0	1	0	0	0	0
2020-06-27	1	2	5	2	3	0	0	0	0	1	1	1	0	0	0	0	0	0	0	0	0
2020-06-28	1	1	5	1	3	0	1	0	1	1	0	0	0	0	0	0	1	0	1	0	0
2020-06-29	0	1	5	1	2	0	1	0	0	1	0	0	0	0	0	0	0	0	0	0	0
2020-06-30	3	2	3	1	2	1	2	0	1	1	0	0	0	1	0	0	1	0	1	0	0
2020-07-01	1	2	3	1	2	1	2	0	0	1	0	1	0	0	0	0	0	0	0	0	0
2020-07-02	1	2	3	1	5	1	3	1	0	0	1	1	0	1	0	0	0	1	0	0	0
2020-07-03	3	2	3	1	5	1	3	0	1	1	0	1	0	0	1	0	0	0	1	0	1
2020-07-04	1	3	3	1	5	1	3	0	0	1	0	1	0	1	0	0	1	0	0	0	0
2020-07-05	1	2	3	1	5	0	2	1	0	1	0	1	0	1	0	0	1	0	1	0	0
2020-07-06	2	2	3	2	3	1	1	0	0	1	0	1	0	0	0	0	0	0	0	0	0
2020-07-07	1	1	2	2	3	1	1	1	0	0	1	1	1	1	0	0	1	0	1	0	1
2020-07-08	6	1	2	1	3	0	1	0	1	1	0	0	0	0	0	0	1	0	1	0	0
2020-07-09	1	0	2	2	3	1	4	1	0	0	1	1	0	1	0	0	0	0	1	0	0
2020-07-10	3	3	4	2	3	1	4	0	0	1	0	0	0	1	0	0	1	0	1	0	1
2020-07-11	2	4	4	2	3	0	4	0	1	1	0	1	0	1	0	0	1	0	0	0	0
2020-07-12	1	4	4	2	3	1	4	1	1	1	0	1	0	1	0	0	1	0	0	0	1
2020-07-13	0	3	4	0	1	1	3	0	0	1	0	0	0	1	0	0	1	0	0	1	1
2020-07-14	5	2	3	1	1	2	3	0	1	1	0	0	0	1	0	1	1	0	0	0	0
2020-07-15	0	2	2	0	1	1	2	1	0	0	0	1	0	0	0	0	0	0	0	0	0
2020-07-16	3	2	2	4	4	2	2	1	1	1	1	1	0	0	0	0	0	1	1	0	1
2020-07-17	3	2	5	3	4	1	2	0	0	1	1	1	1	1	0	0	1	0	1	0	1
2020-07-18	2	1	5	3	4	2	2	0	0	1	1	1	0	0	0	0	0	0	1	0	0
2020-07-19	0	1	5	4	4	1	2	1	1	1	1	1	0	1	0	0	1	0	0	0	0
2020-07-20	4	2	5	2	2	0	1	1	0	1	1	1	0	0	0	0	1	0	0	0	0
2020-07-21	2	2	3	2	2	0	1	0	0	1	0	0	0	0	0	0	0	0	1	0	0
2020-07-22	0	2	3	2	2	0	1	1	1	1	0	1	0	0	2	0	1	0	0	0	0
2020-07-23	1	1	3	1	5	3	4	0	0	1	1	1	1	1	0	0	0	1	1	0	1
2020-07-24	3	0	5	1	5	3	4	0	0	1	0	1	1	1	0	0	1	0	0	1	1
2020-07-25	3	0	4	1	5	3	3	0	0	1	0	1	0	1	0	0	0	0	1	0	0
2020-07-26	1	0	4	1	5	3	3	1	0	1	0	1	0	1	1	0	1	0	0	0	0
2020-07-27	1	1	5	2	3	1	1	0	0	1	0	0	0	0	0	0	0	0	1	0	0
2020-07-28	0	2	4	1	3	1	2	1	0	0	1	1	1	1	0	0	0	0	0	0	0
2020-07-29	0	2	3	2	3	1	2	0	0	0	0	1	0	0	0	0	0	0	0	0	0
2020-07-30	3	2	3	4	5	1	4	0	0	0	0	1	0	1	0	0	0	0	1	0	0
2020-07-31	1	1	5	4	6	1	4	0	0	1	1	1	0	1	1	0	0	0	1	0	1
2020-08-01	3	1	5	4	5	0	4	1	0	1	1	1	0	1	0	0	1	1	1	0	0
2020-08-02	1	1	5	4	5	1	4	0	0	1	1	2	0	1	0	0	1	0	0	0	1
2020-08-03	3	1	5	1	3	2	2	0	1	1	0	0	0	0	0	0	0	0	0	0	0
2020-08-04	1	0	3	2	3	0	2	0	0	1	0	0	0	1	0	0	0	0	0	0	0
2020-08-05	1	0	3	1	3	1	2	0	0	0	0	0	1	0	0	0	0	0	0	0	0
2020-08-06	4	0	3	0	4	3	5	0	0	1	0	1	0	1	0	0	1	0	1	0	1
2020-08-07	2	1	3	1	4	4	5	2	1	0	0	1	1	1	0	1	0	0	0	0	1
2020-08-08	3	0	3	0	4	4	5	0	0	1	0	1	1	1	0	0	1	0	1	0	1
2020-08-09	3	1	3	1	4	3	5	0	0	1	0	1	1	1	0	0	0	0	0	0	1
2020-08-10	3	1	2	0	2	1	2	0	0	0	0	0	0	0	0	0	0	0	0	0	0
2020-08-11	2	1	3	0	2	1	2	2	0	1	0	0	0	0	0	0	0	0	0	0	0
2020-08-12	2	0	3	0	1	1	2	0	0	0	0	1	0	0	0	0	0	0	0	0	0
2020-08-13	4	0	3	0	2	0	2	1	0	1	0	0	0	0	0	0	1	0	0	0	1
2020-08-14	2	2.52514	3	1	2	0	2	0	0	1	1	1	0	1	0	0	0	0	0	0	0
2020-08-15	1	2.30763	3	0	1	0	2	0	1	1	0	0	0	0	0	0	1	0	0	0	0
2020-08-16	0	2.09151	2	0	1	0	1	0	0	0	0	0	0	0	0	0	1	0	1	0	0
2020-08-17	2	1.87677	3	0	2	0	0	0	0	1	0	0	0	0	0	0	0	0	0	0	0
2020-08-18	2	2.21304	2	0	1	0	0	1	1	1	0	0	0	0	0	0	0	0	0	0	0
2020-08-19	0	4.2	4	1	3	0	0	0	0	1	0	1	0	0	0	0	0	0	0	0	0
2020-08-20	4	3.9	5	3.3	4	0	0	0	0	1	1	1	0	0	0	1	1	0	1	0	0
2020-08-21	2	1	2.01862	3	5	0	1	2	0	0	0	1	0	0	1	0	0	1	1	0	0
2020-08-22	1	2	1.70768	2.6	5	0	1	0	1	1	1	1	0	0	0	0	0	0	0	0	0
2020-08-23	2	1	2	2.2	5	0	2	0	0	0	0	1	0	0	0	0	1	0	1	0	0
2020-08-24	1	1	1.09183	2.6	4	1	1	0	0	0	0	1	0	0	0	0	0	0	1	0	0
2020-08-25	4	2	2	2.3	4	2	1	0	0	0	1	1	0	0	0	0	0	1	1	0	0
2020-08-26	1	2	2	1.8	4	2	0	0	1	1	0	1	0	1	0	0	0	0	0	0	0
2020-08-27	1	2	2	2.16921	3	0.2	5	0	0	0	0	1	0	1	0	0	0	0	0	0	1
2020-08-28	0	1	3	2.058	4	0	4	0	0	0	0	1	0	1	0	0	0	0	0	0	1
2020-08-29	2	1	3	1.666	3	0	4	1	0	1	1	1	0	0	1	0	1	1	1	0	0
2020-08-30	3	0	3	1.274	4	0	4	0	0	0	0	1	0	1	0	0	0	0	0	0	0
2020-08-31	3	0	3	1	2	0	3	0	0	1	0	0	0	1	0	0	0	0	0	0	0
2020-09-01	3	0	3	1	1	0	4	0	0	1	0	1	0	1	0	0	0	0	0	0	1
2020-09-02	2	1	3	1	1	0	4	1	1	1	0	0	0	1	0	1	1	0	0	0	1
2020-09-03	3	1	3	0	3	0	3	0	0	0	0	1	0	1	1	0	0	0	0	0	0
2020-09-04	7	0	0	0	2	0	3	1	0	0	0	0	0	0	0	0	0	0	0	0	0
2020-09-05	3	0	0	0	3	0	3	4	0	0	0	1	0	1	2	0	0	0	1	0	1
2020-09-06	3	0	0	0	2	0	3	0	0	0	0	0	0	1	1	0	0	0	0	0	0
2020-09-07	1	0.230198	1	0	2	2	4	0	0	0	0	0	0	1	0	0	0	0	0	0	0
2020-09-08	1	1.52	2	0	2	2	3	0	1	1	0	1	1	1	0	0	1	0	0	1	1
2020-09-09	2	3	3	0	2	2	3	0	1	1	0	0	0	0	0	0	1	0	1	0	0
2020-09-10	3	3	3	1.235	2	0	1	3	0	0	0	0	0	0	1	0	1	0	0	0	0
2020-09-11	0	0	5	1.045	2	0	2	0	0	1	0	1	0	0	0	0	0	0	0	0	0
2020-09-12	3	0	5	0.95	2	0	2	0	0	1	0	1	0	1	0	0	1	0	0	0	1
2020-09-13	1	0	6	0.76	1	0	2	2	0	2	0	1	0	0	0	0	1	0	1	0	0
2020-09-14	1	0	5	0.57	2	0	1	0	0	1	0	0	0	0	0	0	0	0	0	0	0
2020-09-15	3	2.375	3	2	2	0	1	1	0	1	0	1	0	0	1	0	0	0	0	0	1
2020-09-16	0	2.28	2	2	2	0	1	0	0	1	0	0	0	0	0	0	1	0	1	0	0
2020-09-17	2	2.09	3	0.19	5	0.19	1	1	0	1	0	1	0	1	0	0	1	0	0	0	0
2020-09-18	2	1.995	3	0	5	0	2	0	0	1	0	1	0	0	0	0	0	1	1	0	0
2020-09-19	1	1.71	2	0	5	0	1	0	0	1	0	1	0	0	0	0	0	1	0	0	0
2020-09-20	1	1.615	3	0	5	0	1	0	0	1	0	1	0	0	1	0	1	0	1	0	0
2020-09-21	3	1	2	1.425	2	0	0	0	0	0	0	0	0	0	1	0	0	0	0	0	0
2020-09-22	4	1	3.102	1.235	2	1	1	2	1	1	1	1	0	0	0	0	1	0	1	0	1
2020-09-23	2	1	2.82	1.14	2	2	1	1	0	0	0	0	0	0	0	0	0	0	0	0	0
2020-09-24	1	2	2.726	0.855	2	0	5	1	0	1	0	1	0	2	1	0	1	0	1	0	1
2020-09-25	1	1	2.538	0.76	2	0	4	1	0	1	0	0	0	0	0	0	0	0	0	0	0
2020-09-26	1	1	2.256	0.57	2	0	4	0	0	1	0	1	0	1	0	0	0	0	1	0	0
2020-09-27	6	1	2.162	0	2	0	5	1	0	0	0	0	0	1	0	0	0	0	0	0	1
2020-09-28	3	1	2	1	1.974	0.19	2	0	0	1	0	1	0	1	1	0	1	0	1	0	0
2020-09-29	0	1.39043	3	0	1.786	0.095	1	0	0	0	0	0	0	0	0	0	0	0	0	0	0
2020-09-30	3	1.19466	2	1	1.598	0	2	0	0	1	0	1	0	0	1	0	1	0	0	0	0
2020-10-01	3	3.56983	5	1	1.41	0	1	1	1	1	0	1	0	0	0	0	1	0	1	0	0
2020-10-02	2	3.404	4	0	1.222	0	1	1	1	1	0	0	0	1	0	0	1	0	0	0	1
2020-10-03	4	3.128	5	0	1.034	0	1	0	0	1	0	0	0	0	0	0	1	0	1	0	0
2020-10-04	6	3.036	4	1	1	0	2	1	1	1	0	1	0	0	1	0	0	0	0	0	0
2020-10-05	3	2.76	5	2.76	5	0	0.658	1	1	1	1	1	0	0	0	1	1	1	1	0	0
2020-10-06	6	1	1.83811	2.576	4	0	0.47	3	0	0	0	1	0	0	0	0	1	0	1	0	0
2020-10-07	5	1	1.73368	2.392	4	0	0.188	0	0	0	1	1	0	0	1	0	0	0	0	0	0
2020-10-08	2	0	1.35866	2.208	4	0	0.094	0	0	1	0	1	0	0	0	0	0	1	1	0	0
2020-10-09	2	1	1.25671	2.024	4	0	0	0	0	0	0	1	0	0	0	0	0	0	0	0	0
2020-10-10	3	1	0.975378	1.748	4	0	0	1	0	1	0	1	0	0	0	0	0	0	0	0	0
2020-10-11	4	3	3.19937	1.656	4	0	0	0	0	1	0	1	0	0	1	0	1	0	1	0	0
2020-10-12	4	3	3.24	3	3.24	1.38	4	0	1	1	1	1	1	1	0	0	1	0	1	0	0
2020-10-13	7	3	4.96255	3	2.97	1.104	3	1	0	1	0	1	0	1	0	0	1	0	0	1	1
2020-10-14	6	3	4.75754	3	2.79	1.012	4	0	1	1	0	1	0	1	0	1	1	0	1	0	0
2020-10-15	5	2	4.46533	2	2.61	0.736	3	3	0	1	0	1	0	0	2	0	0	0	1	0	0
2020-10-16	6	3	4.26323	2	3	0.552	3	2	1	1	0	1	1	1	1	0	1	0	0	0	1
2020-10-17	4	3	4.06239	2	3	0.368	3	1	1	1	0	1	0	1	0	0	1	0	1	0	1
2020-10-18	9	4	5.45651	2	1.89	0.092	3	0	1	1	0	1	0	0	0	0	1	0	0	0	0
2020-10-19	8	5	6.248	5	6.248	1.71	2	0	1	2	1	2	0	1	0	1	1	1	1	0	1
2020-10-20	7	7	10.3963	5	6.072	1.44	2	1	1	2	1	1	0	0	0	1	1	0	0	0	0
2020-10-21	6	6	10.1673	5	5.72	1.26	3	0	2	2	1	1	1	1	0	1	1	1	1	0	1
2020-10-22	5	6	10.0303	5	5.632	0.99	2	0	1	3	1	2	0	0	0	0	2	0	1	0	1
2020-10-23	9	6	9.80335	4	5.28	0.81	1	1	1	2	1	1	0	1	0	1	1	0	1	0	0
2020-10-24	9	6	9.48702	5	5.016	0.63	2	0	2	2	1	2	0	0	0	1	1	1	1	0	0
2020-10-25	9	5	9.35325	4	4.84	0.36	2	5	1	2	0	1	0	0	1	0	1	0	1	0	0
2020-10-26	10	6	9.03973	6	9.03973	4	4.488	1	1	2	1	2	1	1	0	1	1	1	1	0	0
2020-10-27	13	10.475	11	5	8.90803	5	4.312	0	2	3	1	2	1	2	0	1	2	0	1	1	2
2020-10-28	16	10.249	12	5	8.50744	4	3.96	8	2	2	2	2	1	1	1	1	1	1	1	0	0
2020-10-29	15	9.84591	11	5	8.37815	4	3.784	1	2	3	1	2	0	1	2	1	1	1	1	0	1
2020-10-30	5	9	10.7585	5	8.07054	3	3.432	3	1	1	1	2	1	1	1	1	2	0	1	0	1
2020-10-31	10	8	11.4553	5	7.76467	4	3.256	1	1	2	1	2	1	0	0	0	0	1	1	0	1
2020-11-01	14	5	9.78947	4	7.46052	4	2.904	1	2	2	1	1	1	1	0	1	1	1	1	0	1
2020-11-02	11	10	14.1401	8.60878	10	5	7.24704	3	1	1	2	3	1	2	1	0	0	1	1	0	1
2020-11-03	17	16.8638	20	8.2156	11	4	6.94596	5	3	3	2	2	1	2	0	1	1	1	1	1	1
2020-11-04	13	14.2066	16	7.82467	11	4	6.64659	0	2	3	2	3	1	1	0	1	1	1	2	0	1
2020-11-05	19	17.9727	19	10	17.3502	4	6.34892	3	5	6	3	4	1	2	2	0	1	0	1	0	1
2020-11-06	15	16.4819	17	8	15.3926	4	5.9647	3	2	2	1	2	1	1	0	2	2	1	2	0	1
2020-11-07	17	13	14.203	5	12.0269	3	5.75883	0	2	2	0	1	0	1	2	0	0	0	0	0	1
2020-11-08	19	13	14.0702	4	10.6666	6	7.15947	5	1	2	0	1	2	2	0	1	1	0	1	1	1
2020-11-09	18	18.5088	22	19.2137	21	9.064	13	4	3	4	4	4	2	3	1	0	1	1	1	1	1
2020-11-10	28	20.8695	23	20.4913	22	8.536	13	1	2	3	2	3	2	3	2	2	2	2	2	1	2
2020-11-11	18	15.8592	17	15.499	18	8.272	13	1	2	2	2	2	2	3	3	0	0	1	1	1	1
2020-11-12	22	24	25.0714	23.6363	25	8	14.6885	3	3	3	4	4	1	2	0	1	1	1	1	0	1
2020-11-13	26	25	25.3842	25.7277	27	8	15.0517	5	2	3	3	3	0	1	1	0	1	1	1	0	0
2020-11-14	32	27	27.3212	27.3617	28	8	14.8736	4	6	7	6	6	3	5	3	3	4	2	3	2	3
2020-11-15	17	28	29.0154	29.2005	30	8	14.9254	6	5	5	6	6	3	3	1	2	2	2	3	1	1
2020-11-16	26	29.2048	32	31	31.103	29	30.5122	3	5	5	4	4	5	5	3	1	2	0	2	1	1
2020-11-17	25	35.5294	39	39	39.2245	36	38.5429	2	3	4	4	4	5	6	1	2	2	1	2	1	2
2020-11-18	27	34.2962	38	38	37.8859	33	35.2105	2	4	4	4	4	4	4	0	1	1	1	1	1	2
2020-11-19	29	34.8704	36	36.8506	40	36.2151	40	5	5	5	5	5	5	6	2	1	1	1	2	1	2
2020-11-20	21	22	28.7549	38.7876	41	37.9083	42	3	1	2	4	5	5	6	3	1	1	1	2	1	2
2020-11-21	16	18	27.071	38.4818	40	35.4286	40	2	1	3	5	5	5	5	2	0	1	2	2	1	2
2020-11-22	14	21	31.2575	44.1906	46	39.3203	44	3	3	3	6	6	5	6	1	1	1	1	2	1	1
2020-11-23	16	29	30.6979	42.0014	47	40.1655	49	5	2	3	4	6	5	5	2	1	1	1	2	1	2
2020-11-24	16	24.465	28	44.6747	50	39.8126	53	2	2	3	6	6	5	7	2	2	3	3	3	2	3
2020-11-25	22	20.9516	22	44.634	51	37.3008	52	3	1	2	6	7	5	7	2	3	3	2	2	1	2
2020-11-26	20	21	20.6134	29	33.8897	54.0112	63	7	4	4	3	3	6	7	3	0	0	1	1	2	3
2020-11-27	26	23	24.5995	31	38.6253	60.1764	69	5	3	4	9	10	13	14	1	1	1	2	2	3	3
2020-11-28	9	22	24.5995	29	39.4957	60.0696	70	1	2	3	2	4	7	9	1	3	3	1	3	3	4
2020-11-29	17	10	12.2824	18	28.1901	47.72	60	0	5	5	5	7	9	11	1	0	0	2	2	3	4
2020-11-30	15	20.1953	21	24	24.0712	58.919	73	3	3	3	2	2	8	10	2	3	3	3	3	3	3
2020-12-01	19	24.0384	27	27	29.3323	66.6506	79	3	2	2	3	3	8	10	2	1	1	1	1	2	4
2020-12-02	19	14.9759	19	17	17.0245	58.6363	73	2	0	1	0	0	10	12	2	0	0	0	0	3	4
2020-12-03	17	18.6061	22	20	21.237	34	41.3713	1	4	5	3	4	8	8	1	0	1	0	1	1	2
2020-12-04	14	14.8467	16	16	17.4356	30	38.4904	2	2	3	3	4	2	3	2	3	3	2	4	0	1
2020-12-05	14	16.5989	17	18	20.1917	32	40.5114	3	2	3	1	2	4	6	1	2	2	1	3	3	3
2020-12-06	16	14.5003	14	15	17.7805	30	37.1953	3	3	4	6	6	4	5	2	1	2	0	0	0	2
2020-12-07	21	16.4047	24	14.6595	20	22	25.6285	0	5	6	5	6	2	2	1	2	3	2	2	0	1
2020-12-08	32	16	19.3454	17.5873	24	25	28.2259	4	2	3	1	3	3	3	1	2	3	1	2	2	2
2020-12-09	25	5	7.36321	5.89048	13	12	13.6968	4	1	1	1	1	0	0	3	1	1	1	1	2	3
2020-12-10	22	19	22.8958	21.7333	27	25	26.5435	1	7	7	7	8	3	5	1	3	3	3	4	0	1
2020-12-11	21	12.6203	13	6	10.4491	16	16.6097	3	0	1	0	0	2	4	0	0	0	0	0	0	0
2020-12-12	16	16.4513	18	9	14.0774	20	20.9407	2	2	2	0	1	1	3	0	2	2	0	1	2	3
2020-12-13	11	19.6778	22	9	16.1849	23.3449	25	0	0	1	0	0	6	8	1	1	1	1	1	1	2
2020-12-14	19	29.5903	32	25	28.3763	24.896	36	7	4	4	3	5	3	5	4	2	2	2	3	1	3
2020-12-15	20	16	16.2178	10	12.199	10.8321	23	2	2	3	2	2	0	1	1	1	2	1	1	0	1
2020-12-16	18	11	10.5692	4	7.75954	5.29271	18	1	1	1	0	0	0	1	0	1	1	1	1	0	0
2020-12-17	22	13	12.9607	11.0756	15	5	8.10143	3	1	1	0	0	0	1	1	1	1	0	0	0	0
2020-12-18	14	14	17.7058	13.2385	19	6	10.0433	3	2	3	3	4	1	2	3	2	2	2	2	0	0
2020-12-19	18	15	19.278	14.7781	20	10	11.54	1	3	3	3	4	1	1	1	1	2	1	2	1	2
2020-12-20	14	17	20.8288	4.9449	12	2	1.75925	3	3	4	2	2	2	3	2	2	2	0	0	0	1
2020-12-21	25	14	15.3958	2.61536	7	0	0	2	0	0	0	0	2	3	0	1	1	0	1	0	0
2020-12-22	17	32.7602	35	0	4	0	0	1	2	4	0	0	0	0	0	0	1	0	0	1	1
2020-12-23	13	22.3391	25	0	0	0	0	3	4	4	0	1	0	0	1	3	3	0	0	0	0
2020-12-24	11	19.5926	22	21.6631	22	0	1	3	0	1	1	1	2	4	1	1	1	1	1	0	0
2020-12-25	9	17.414	19	20.2139	20	0	11	3	2	3	1	2	0	1	2	0	0	0	0	0	0
2020-12-26	23	16.6641	19	18.9197	19	13.3976	25	2	2	2	3	3	0	3	0	0	0	0	0	0	1
2020-12-27	14	10.7344	13	12.6845	14	0	1	2	0	0	0	0	0	0	2	1	1	1	1	0	0
2020-12-28	16	8.64031	16	9.49694	15	0	0	3	6	7	6	6	0	0	2	3	4	3	3	0	0
2020-12-29	15	11.8982	20	11.5243	18	0	0	2	1	2	1	2	0	0	0	1	1	0	1	0	0
2020-12-30	16	15.3793	24	10.7777	17	0	0	1	1	2	0	1	0	0	2	0	0	0	0	0	0
2020-12-31	16	11.8774	19	7.12455	16	1.0538	6	4	1	3	1	2	0	0	2	1	1	0	0	0	1
2021-01-01	10	6.50917	12	2.04651	11	2.32109	7	2	2	3	2	3	0	1	0	2	3	2	3	1	1
2021-01-02	20	13.6113	22	8.70284	17	1.42272	9	2	1	1	0	1	1	2	1	1	1	0	1	0	0
2021-01-03	7	9.68002	18	4.83566	15	0.615286	10	0	2	4	1	3	1	2	0	2	3	1	2	0	2
2021-01-04	17	5.54749	20	2.54625	15	0	6	2	0	1	0	1	0	0	2	0	0	0	0	1	1
2021-01-05	12	16	19.5389	3.6203	19	7.3853	25	2	1	2	0	1	0	1	0	0	0	0	0	0	0
2021-01-06	16	10	14.0736	0	12	3.58643	15	2	3	3	0	2	0	3	0	0	1	0	1	0	2
2021-01-07	8	11	15.7647	0	13	0.882171	12	2	3	4	0	0	0	0	1	1	1	0	0	0	1
2021-01-08	15	23	26.2244	3.30823	25	0.67907	10	4	5	5	0	5	0	2	2	3	3	0	2	0	0
2021-01-09	10	23	25.5145	2.46079	16	1.25736	10	1	2	2	0	1	0	1	1	0	0	0	0	0	0
2021-01-10	9	19	21.5435	0	13	0	3	3	3	4	0	1	0	0	3	3	3	0	1	0	0
2021-01-11	7	13	16.7602	7	10.7408	0	1	3	3	3	1	2	1	4	1	2	2	1	2	0	3
2021-01-12	19	16	19.201	12	16.5399	0	0	3	2	3	2	3	0	0	0	0	0	0	0	0	0
2021-01-13	10	14	18.1573	10	14.3771	0	0	2	1	1	0	1	0	0	1	1	2	2	2	0	0
2021-01-14	10	13	17.1573	14	20.6576	0	2	3	3	5	4	5	0	2	1	2	3	2	3	0	0
2021-01-15	8	18	24.7234	24	29.3617	0	1	2	3	4	4	5	0	1	0	0	1	0	1	0	2
2021-01-16	10	12	17.3335	16	21.3888	0	0	2	1	2	2	2	0	0	2	1	0	1	1	0	0
2021-01-17	10	2	7.57966	8	13.2863	0	1	1	0	0	0	1	0	1	0	0	1	1	0	1	2
2021-01-18	11	8	14.4061	11	14.7073	14	18.8427	1	0	1	1	2	0	1	0	1	1	2	2	0	0
2021-01-19	13	19	24.4124	3	7.91257	14	18.3708	2	3	4	1	1	1	2	1	0	2	0	0	0	0
2021-01-20	7	10	14.8998	12	15.476	8	12.1759	0	2	4	1	2	3	3	0	0	0	0	0	0	1
2021-01-21	8	7	12.0388	2	8.46373	13	20.6809	1	2	3	2	2	2	5	2	1	2	0	1	0	1
2021-01-22	8	4	9.17001	10	17.362	24	29.4932	1	1	2	3	5	6	6	1	0	2	1	3	3	4
2021-01-23	7	7	11.6613	10	16.0285	21	29.1605	2	1	2	1	2	1	3	0	1	1	1	1	0	0
2021-01-24	9	12	15.4318	9	16.4197	18	24.3095	1	1	2	3	4	3	4	1	2	2	3	4	3	3
2021-01-25	7	9	13.7272	3	7.31771	9	12.9563	2	1	1	3	4	2	3	0	0	1	1	1	1	1
2021-01-26	9	10	13.0394	18	22.2342	14	17.4979	1	2	2	3	4	2	2	1	0	0	0	1	0	1
2021-01-27	9	4	7.85827	9	13.1612	13	16.4542	1	0	0	2	3	1	2	0	0	0	1	1	1	2
2021-01-28	9	5	7.61024	4	8.51263	8	14.8841	0	1	1	1	2	0	2	0	0	0	0	1	0	1
2021-01-29	7	4	8.01238	3	7.01843	16	23.4482	3	0	1	1	2	2	4	0	0	0	0	0	0	1
2021-01-30	8	6	9.12327	6	10.3169	10	17.3335	1	2	3	1	2	0	1	0	1	1	1	2	0	0
2021-01-31	4	9	11.3729	11	14.4114	0	7.81153	1	1	1	0	1	0	1	0	0	1	0	0	0	1
2021-02-01	11	5	6.12999	9.44094	10	2	6.64458	0	2	2	1	1	2	3	0	0	0	0	0	2	2
2021-02-02	11	8	10.1526	7.97244	8	17	21.0382	2	1	1	2	2	3	4	2	1	1	1	1	0	1
2021-02-03	10	7	8.93205	2.14173	3	8	11.9369	1	0	1	0	0	2	3	0	0	0	0	0	0	1
2021-02-04	6	9	10.2609	3	5.36024	3	7.20887	4	0	0	0	0	0	2	1	1	2	1	2	0	1
2021-02-05	5	0	1	3	5.66469	2	5.82684	1	0	0	0	1	1	1	3	1	1	1	1	0	1
2021-02-06	9	6.73745	9	5	7.68014	5	9.11048	1	0	1	2	2	1	2	1	0	0	0	0	1	1
2021-02-07	3	2.25524	4	8	10.3568	10	13.459	0	1	1	1	2	0	1	0	0	0	1	1	2	2
2021-02-08	10	6.68303	8	2	3.94185	4.50394	9	1	0	0	2	2	0	1	0	0	0	0	0	0	0
2021-02-09	7	7.44315	9	7	8.50384	2.90551	7	1	0	1	1	1	1	2	0	0	0	1	1	0	0
2021-02-10	7	5.34638	7	6	7.34929	0	2	1	0	0	0	1	0	0	1	0	0	0	0	0	0
2021-02-11	9	0.983567	2	1.43206	4	2	4.09352	1	2	3	0	0	0	0	0	0	1	0	0	0	0
2021-02-12	7	0	5	0	0	2	4.41462	1	0	1	0	0	0	1	0	0	0	0	0	0	0
2021-02-13	5	1.34043	8	4.70772	8	4	6.56665	0	0	0	0	1	1	2	1	0	0	0	0	0	1
2021-02-14	7	1.90426	4	1.69804	3	8	9.49957	0	0	0	0	1	1	1	0	0	0	0	0	0	0
2021-02-15	5	2.54434	6	3.55536	8	1	2.93909	2	0	1	0	0	2	2	1	0	0	0	0	0	0
2021-02-16	4	2.41007	4	6.16511	8	6	7.2294	0	0	0	0	0	0	1	0	0	0	0	0	1	1
2021-02-17	5	3.21475	5	3.87113	6	5	6.18829	0	0	1	0	0	0	0	0	0	0	0	0	0	0
2021-02-18	8	8.32516	10	1	2.82362	0	2	2	1	1	2	3	0	0	0	0	0	0	1	1	2
2021-02-19	2	3.64304	5	1.66085	4	0	0	1	0	1	0	1	0	0	1	1	1	2	2	0	1
2021-02-20	2	0.949543	3	0.485669	7	2.47349	7	0	0	0	0	0	0	1	0	0	1	0	1	0	0
2021-02-21	5	4.56336	7	1.38912	3	0.848971	2	0	0	0	0	0	0	1	0	0	0	0	0	0	0
2021-02-22	8	1.64692	4	3.35755	6	2.24273	6	2	1	2	0	0	0	0	3	0	0	0	0	0	0
2021-02-23	3	0.624668	3	1.27483	3	5.34485	7	0	0	0	0	0	0	0	0	0	0	0	0	0	0
2021-02-24	4	1.51036	2	1.9263	4	3.04737	5	0	0	0	0	1	0	0	0	0	0	0	0	0	0
2021-02-25	7	5.70307	6	3.56771	8	1.98884	0	1	1	2	0	0	2	2	0	0	1	0	0	0	1
2021-02-26	10	0	0	2.09182	4	0.826783	4	2	1	1	0	1	0	0	1	0	0	0	0	0	0
2021-02-27	4	3.11165	4	0.257796	2	0	6	1	0	0	0	0	0	0	1	0	0	0	0	0	0
2021-02-28	3	5.17416	5	4.2234	6	0.541725	2	0	0	0	0	0	0	0	0	0	0	0	0	0	0
2021-03-01	3	4.19947	5	2.45723	2	2.86387	5	1	2	2	0	1	0	0	0	0	1	0	0	0	0
2021-03-02	3	3	3.33239	0.590192	2	0.44987	2	0	0	0	0	0	0	0	1	0	0	0	0	0	0
2021-03-03	3	4	5.76125	0.819409	1	1.09916	4	0	0	0	0	0	0	0	0	0	0	0	0	0	0
2021-03-04	2	5	6.83662	5	4.87611	2.70796	7	1	0	1	0	0	0	0	0	0	0	0	0	0	0
2021-03-05	10	9	10.4598	0	0.149565	1.40104	3	0	2	2	1	1	1	1	0	0	0	0	0	0	1
2021-03-06	6	5	5.77085	3	2.6537	0	2	1	1	1	0	0	0	0	0	1	1	0	1	1	1
2021-03-07	6	1	1.52759	4	5.02228	3.44452	5	1	0	0	0	0	0	0	1	0	0	0	0	0	0
2021-03-08	3	3	4.26305	1	2.60574	1	2	2	1	1	1	1	0	1	0	2	2	3	2	0	0
2021-03-09	5	1	2.12962	2	3.69483	0.0869957	1	0	0	0	0	0	0	0	0	0	0	0	0	0	0
2021-03-10	6	1.94103	3.15319	3	5.5205	0.319608	1	0	0	0	0	0	0	0	0	0	0	0	0	0	0
2021-03-11	4	0.101962	1.73008	6	6.78199	4	5	0	0	1	0	0	0	1	1	0	0	0	0	0	1
2021-03-12	5	9.9664	11.6415	8	9.52095	0	0	0	2	3	2	2	0	1	0	1	1	0	1	0	0
2021-03-13	7	5.76919	7	5	5.10777	1	1.69329	1	1	1	1	1	0	0	1	1	1	1	2	0	0
2021-03-14	4	3	2.82732	0	1.47164	4	4.54546	0	0	0	0	0	0	0	0	0	0	0	0	0	0
2021-03-15	12	5.36495	6	3	3.47811	0	1.91945	1	1	2	1	1	1	0	0	1	1	0	0	0	1
2021-03-16	8	2.53519	4	1	1.95312	1	3.16952	4	0	0	0	0	0	0	0	0	1	1	1	0	0
2021-03-17	3	3.82521	4	1	2.76444	3	4.79072	1	0	0	0	0	0	0	0	0	0	0	0	0	0
2021-03-18	4	3.1972	3	3	3.98757	5	5.83708	0	1	1	1	1	0	0	0	0	0	0	0	0	0
2021-03-19	9	11	16.0009	14	14.6449	8	8.75565	2	0	0	0	1	2	2	0	0	0	0	0	0	0
2021-03-20	5	8	7.64933	9	9.74027	4	4.52942	3	1	2	1	2	0	1	1	0	0	0	0	0	0
2021-03-21	11	8	6.14932	9	9.78958	0	0.714996	0	1	1	2	2	0	0	0	0	0	2	2	0	0
2021-03-22	10	6	3.37415	3.79368	7	3	3.27417	1	2	2	2	2	1	1	0	0	0	0	0	3	3
2021-03-23	6			8.8954	10	1	1.31319	0			1	1	0	0	2			0	0	0	0
2021-03-24	3			11.4549	11	0	1.98955	1			0	0	0	0	1			0	0	0	0
2021-03-25				6	8.80059	13	13.6777				0	1	1	1				1	1	1	1
2021-03-26				10	12.3456	16	18.0397				1	1	1	1				0	1	1	1
2021-03-27				13	15.0645	13	14.7555				1	2	2	2				1	1	2	2
2021-03-28				10	10.201	10	11.8265				0	1	0	1				0	1	0	1
2021-03-29						12.1925	14						2	2						0	1
2021-03-30						12.5338	14						1	1						2	2
2021-03-31						13.6677	14						1	2						0	1
2021-04-01						7	7.84559						1	1						0	1
2021-04-02						17	26.1353						0	1						0	1
2021-04-03						15	22.2111						2	3						0	0
2021-04-04						15	22.6304						2	3						1	2
2021-04-05
2021-04-06
