# Supplementary material for: An operationally implementable model for predicting the effects of an infectious disease on a comprehensive regional healthcare system
Source: PLoS One. 2021 Oct 20;16(10):e0258710. doi: 10.1371/journal.pone.0258710 (PMC8528335; doi:10.1371/journal.pone.0258710)
Supplement: S2 Data — (XLSX) [file pone.0258710.s002.xlsx]

## Sheet: SIR NS
Date	Day	NS beta	NS R0	NS Suscept rate	Vaccination Rate	Not susceptible #	Infected rate	Infected #	Infected cumul	NS pred hosp rate	Cumul hosp #	Hosp ∆	NS inp disch rate	IP census	NS pred ICU rate	Cumul ICU #	ICU ∆	NSICU disch rate	ICU census	NS pred vent rate	Cumul Vent #	Vent ∆		Date	NS vent disch rate	Vent census	NS pred mort Rate	NS pred mort	NS new infections	k1	l1	k2	l2	k3	l3	k4	l4	k	l
2021-02-01	321	0.0463987	0.69598	0.892055	0.0181741	42314.6	0.00293583	1150.85	35683	0.135356	2905	11	0.166667	61	0.137931	546	0	0.111111	8	0.375	270	0		2021-02-01	0	5	0.910256	497	50	-0.00137828	-7.42077e-05	-0.00137665	-7.33625e-05	-0.00137667	-7.33731e-05	-0.00137506	-7.25359e-05	-0.00137666	-7.33691e-05		start date	2020-03-17
2021-02-02	322	0.0604535	0.906802	0.890678	0.0189681	42854.3	0.00286246	1122.09	35730	0.138182	2916	11	0.229508	58	0.140351	548	2	0.125	9	0.4375	272	2		2021-02-02	0.2	6	0.910584	499	47	-0.000948071	-3.67028e-05	-0.000947001	-3.6549e-05	-0.000947006	-3.65499e-05	-0.000945941	-3.63959e-05	-0.000947004	-3.65494e-05		gamma	0.0666667
2021-02-03	323	0.0543068	0.814601	0.889731	0.0200562	43225.5	0.00282592	1107.76	35790	0.142509	2926	10	0.241379	54	0.145299	549	1	0.111111	9	0.411765	272	0		2021-02-03	0.166667	5	0.912568	501	60	-0.00122467	-5.18506e-05	-0.00122332	-5.14681e-05	-0.00122333	-5.14715e-05	-0.00122199	-5.10906e-05	-0.00122333	-5.14701e-05		dt	1
2021-02-04	324	0.0420257	0.630386	0.888508	0.0208678	43705	0.00277445	1087.58	35843	0.14631	2932	6	0.166667	51	0.173913	553	4	0.222222	11	0.3	273	1		2021-02-04	0.2	5	0.909584	503	53	-0.000915158	-8.13647e-05	-0.000913586	-8.02242e-05	-0.000913608	-8.02408e-05	-0.000912058	-7.91149e-05	-0.000913601	-8.02349e-05
2021-02-05	325	0.0443585	0.665378	0.887594	0.0216169	44063.2	0.00269421	1056.13	35883	0.150538	2937	5	0.137255	49	0.178571	554	1	0.181818	10	0.4	276	3		2021-02-05	0.2	7	0.907942	503	40	-0.000855209	-7.35365e-05	-0.000853711	-7.25834e-05	-0.00085373	-7.25963e-05	-0.000852252	-7.16544e-05	-0.000853724	-7.25917e-05		Total	392000
2021-02-06	326	0.0280167	0.42025	0.88674	0.021868	44397.8	0.00262162	1027.67	35924	0.156164	2946	9	0.142857	51	0.166667	555	1	0.1	10	0.473684	277	1		2021-02-06	0.142857	7	0.908108	504	41	-0.000316209	-0.000109644	-0.000314836	-0.000107363	-0.000314864	-0.000107411	-0.000313518	-0.000105174	-0.000314855	-0.000107394
2021-02-07	327	0.063324	0.94986	0.886425	0.0227348	44521.2	0.00251422	985.576	35949	0.152975	2949	3	0.0980392	49	0.166667	555	0	0.1	9	0.444444	277	0		2021-02-07	0.142857	6	0.90991	505	25	-0.00100793	-2.64865e-05	-0.00100711	-2.64268e-05	-0.00100711	-2.64271e-05	-0.00100629	-2.63668e-05	-0.00100711	-2.64269e-05
2021-02-08	328	0.0617872	0.926808	0.885418	0.0237085	44916	0.0024878	975.217	36004	0.160405	2959	10	0.142857	52	0.153153	556	1	0.111111	9	0.470588	277	0		2021-02-08	0.166667	5	0.910072	506	55	-0.0011098	-2.9752e-05	-0.0011089	-2.96588e-05	-0.00110891	-2.96593e-05	-0.00110801	-2.95657e-05	-0.0011089	-2.9659e-05
2021-02-09	329	0.0591491	0.887237	0.884309	0.025021	45350.7	0.00245814	963.59	36057	0.159357	2966	7	0.192308	49	0.155963	557	1	0.111111	9	0.411765	277	0		2021-02-09	0.2	4	0.910233	507	53	-0.0014411	-3.53001e-05	-0.00144007	-3.51507e-05	-0.00144007	-3.51517e-05	-0.00143905	-3.50017e-05	-0.00144007	-3.51511e-05
2021-02-10	330	0.0376396	0.564594	0.882869	0.0272653	45915.2	0.00242299	949.811	36107	0.158519	2973	7	0.22449	45	0.158879	558	1	0.222222	8	0.470588	278	1		2021-02-10	0.5	3	0.912186	509	50	-0.00232483	-8.10146e-05	-0.00232338	-7.97644e-05	-0.00232341	-7.97853e-05	-0.00232198	-7.85518e-05	-0.0023234	-7.97777e-05
2021-02-11	331	0.0439359	0.659038	0.880546	0.0293367	46826	0.00234321	918.538	36138	0.164363	2982	9	0.2	45	0.168224	559	1	0.25	7	0.444444	278	0		2021-02-11	0	3	0.912343	510	31	-0.00216205	-6.55609e-05	-0.00216068	-6.47535e-05	-0.00216069	-6.47647e-05	-0.00215933	-6.39651e-05	-0.00216069	-6.47604e-05
2021-02-12	332	0.0490533	0.7358	0.878385	0.0307751	47673	0.00227845	893.152	36173	0.17541	2989	7	0.177778	44	0.149533	560	1	0.142857	7	0.5	278	0		2021-02-12	0.333333	2	0.9125	511	35	-0.00153657	-5.37234e-05	-0.00153533	-5.31749e-05	-0.00153534	-5.31813e-05	-0.00153412	-5.26371e-05	-0.00153534	-5.31788e-05
2021-02-13	333	0.0372518	0.558777	0.87685	0.0315836	48274.8	0.00222527	872.306	36211	0.169935	2994	5	0.113636	44	0.144231	560	0	0	7	0.6	279	1		2021-02-13	0	3	0.914286	512	38	-0.000881168	-7.56646e-05	-0.000879896	-7.44141e-05	-0.000879916	-7.44353e-05	-0.000878666	-7.32041e-05	-0.00087991	-7.44279e-05
2021-02-14	334	0.0439552	0.659328	0.87597	0.0320673	48619.8	0.00215084	843.13	36239	0.176568	3001	7	0.136364	45	0.130841	560	0	0.142857	6	0.642857	279	0		2021-02-14	0.666667	1	0.917857	514	28	-0.000566501	-6.05747e-05	-0.000565308	-5.97481e-05	-0.000565324	-5.97597e-05	-0.000564148	-5.89436e-05	-0.000565319	-5.97556e-05
2021-02-15	335	0.0424507	0.636761	0.875405	0.0329414	48841.4	0.00209109	819.706	36271	0.171768	3006	5	0.111111	45	0.158416	562	2	0	8	0.625	280	1		2021-02-15	0	2	0.914591	514	32	-0.000951866	-6.16978e-05	-0.000950678	-6.08292e-05	-0.000950694	-6.0842e-05	-0.000949523	-5.99846e-05	-0.000950689	-6.08374e-05
2021-02-16	336	0.0565877	0.848816	0.874454	0.0348357	49214	0.00203025	795.858	36301	0.164623	3010	4	0.133333	43	0.148936	562	0	0	8	0.571429	280	0		2021-02-16	0	2	0.91637	515	30	-0.00199467	-3.48864e-05	-0.0019937	-3.47003e-05	-0.0019937	-3.47019e-05	-0.00199273	-3.45153e-05	-0.0019937	-3.4701e-05
2021-02-17	337	0.0490048	0.735073	0.87246	0.037276	49995.6	0.00199555	782.255	36340	0.161818	3015	5	0.255814	37	0.146067	562	0	0	8	0.615385	280	0		2021-02-17	0	2	0.918149	516	39	-0.00252564	-4.77173e-05	-0.0025245	-4.72688e-05	-0.00252451	-4.72741e-05	-0.00252338	-4.68279e-05	-0.00252451	-4.72719e-05
2021-02-18	338	0.0503079	0.754619	0.869936	0.0396118	50985.2	0.00194828	763.724	36373	0.171698	3023	8	0.216216	37	0.120879	564	2	0.125	9	0.636364	280	0		2021-02-18	0	2	0.916667	517	33	-0.00242109	-4.46194e-05	-0.00241999	-4.42258e-05	-0.00242	-4.42302e-05	-0.00241892	-4.38383e-05	-0.00242	-4.42283e-05
2021-02-19	339	0.0190066	0.285099	0.867516	0.0400389	51933.8	0.00190405	746.387	36406	0.16826	3025	2	0.216216	31	0.125	565	1	0.222222	8	0.454545	281	1		2021-02-19	0	3	0.915044	517	34	-0.000458469	-9.55416e-05	-0.000457673	-9.31526e-05	-0.000457692	-9.32125e-05	-0.000456916	-9.08801e-05	-0.000457686	-9.3192e-05
2021-02-20	340	0.0315277	0.472916	0.867058	0.0425572	52113.2	0.00181086	709.856	36418	0.163968	3027	2	0.193548	27	0.123457	565	0	0	8	0.4	281	0		2021-02-20	0	3	0.918584	519	12	-0.00256782	-7.12215e-05	-0.00256677	-6.98928e-05	-0.00256679	-6.99189e-05	-0.00256576	-6.86124e-05	-0.00256678	-6.99095e-05
2021-02-21	341	0.0648139	0.972209	0.864491	0.0440628	53119.4	0.00174095	682.451	36437	0.170082	3032	5	0.0740741	30	0.120482	565	0	0.375	5	0.4	281	0		2021-02-21	0.333333	2	0.920354	520	19	-0.00160317	-1.8516e-05	-0.00160256	-1.85075e-05	-0.00160256	-1.85075e-05	-0.00160195	-1.8498e-05	-0.00160256	-1.85073e-05
2021-02-22	342	0.0453096	0.679644	0.862889	0.0464729	53747.6	0.00172244	675.196	36475	0.171975	3040	8	0.1	35	0.135802	567	2	0	7	0.636364	284	3		2021-02-22	0	5	0.917108	520	38	-0.00247739	-4.74868e-05	-0.00247637	-4.69276e-05	-0.00247638	-4.69352e-05	-0.00247537	-4.63808e-05	-0.00247638	-4.69322e-05
2021-02-23	343	0.043116	0.64674	0.860412	0.0470461	54718.4	0.00167551	656.799	36501	0.173424	3043	3	0.0857143	35	0.12987	567	0	0	7	0.7	284	0		2021-02-23	0	5	0.917108	520	26	-0.000635444	-4.95432e-05	-0.000634502	-4.88334e-05	-0.000634515	-4.88439e-05	-0.000633587	-4.81435e-05	-0.000634511	-4.88402e-05
2021-02-24	344	0.0607141	0.910711	0.859778	0.0544369	54967.1	0.00162667	637.653	36525	0.168743	3043.53	0.534571	0.169886	29.5886	0.140044	567.878	0.87795	0.105726	7.13787	0.549784	284	0		2021-02-24	0.130952	4.34524	0.917108	520	24	-0.00747571	-2.35314e-05	-0.00747473	-2.37277e-05	-0.00747472	-2.37262e-05	-0.00747374	-2.39157e-05	-0.00747472	-2.37258e-05		Vacinated	0.811939
																																									roll window inp	7
				-0.889731

## Sheet: SIR Cook+Lake
Date	Beta	R0	Susceptible rate	Vaccination rate	Infected rate	k1	l1	k2	l2	k3	l3	k4	l4	k	l		Cook+Lake	5846768
2021-02-01	0.0314469	0.471703	0.895754	0.0181741	0.00506073	-0.00104797	-0.000102458	-0.00104518	-0.000101829	-0.0010452	-0.000101833	-0.00104243	-0.000101206	-0.00104519	-0.000101831		Init beta	0.428593
2021-02-02	0.0478772	0.718159	0.894708	0.0189681	0.0049589	-0.00100636	-0.000118173	-0.00100371	-0.000116883	-0.00100374	-0.000116898	-0.00100374	-0.000116898	-0.00100417	-0.000117106		Current beta	0.0508101
2021-02-03	0.0535312	0.802968	0.893704	0.0200562	0.00484179	-0.00131976	-9.11497e-05	-0.00131741	-9.04612e-05	-0.00131743	-9.04674e-05	-0.00131743	-9.04673e-05	-0.00131781	-9.0579e-05		Initial Infected	17
2021-02-04	0.0636378	0.954566	0.892387	0.0208678	0.00475121	-0.00108138	-4.69286e-05	-0.00107988	-4.68596e-05	-0.00107989	-4.68597e-05	-0.00107989	-4.68597e-05	-0.00108013	-4.68711e-05		Delta Time	1
2021-02-05	0.0546635	0.819952	0.891306	0.0216169	0.00470434	-0.000978336	-8.44184e-05	-0.000976155	-8.37856e-05	-0.000976171	-8.3791e-05	-0.000976171	-8.3791e-05	-0.000976526	-8.38938e-05		Recovery time	15
2021-02-06	0.0389567	0.58435	0.89033	0.021868	0.00462045	-0.000411336	-0.000147773	-0.000408737	-0.000145446	-0.000408777	-0.000145483	-0.000408777	-0.000145483	-0.00040919	-0.000145852		Gamma	0.0666667
2021-02-07	0.0297893	0.446839	0.889921	0.0227348	0.0044746	-0.000985426	-0.000179684	-0.00098298	-0.000176141	-0.000983027	-0.000176212	-0.000983026	-0.000176211	-0.000983411	-0.000176767		Hosp. rate	0.159204
2021-02-08	0.0341927	0.512891	0.888937	0.0237085	0.00429783	-0.00110433	-0.000155889	-0.00110188	-0.000153141	-0.00110193	-0.000153191	-0.00110193	-0.00015319	-0.00110231	-0.000153624		Hosp. lag	0
2021-02-09	0.0513773	0.77066	0.887835	0.025021	0.00414421	-0.00150156	-8.72442e-05	-0.00149941	-8.6484e-05	-0.00149943	-8.64918e-05	-0.00149943	-8.64917e-05	-0.00149978	-8.66146e-05		LOS	6.11832
2021-02-10	0.0521813	0.78272	0.886335	0.0272653	0.00405759	-0.00243198	-8.2842e-05	-0.00242981	-8.22511e-05	-0.00242982	-8.2257e-05	-0.00242982	-8.22569e-05	-0.00243018	-8.23525e-05
2021-02-11	0.0582655	0.873983	0.883905	0.0293367	0.00397524	-0.00227613	-6.02863e-05	-0.00227432	-6.00908e-05	-0.00227432	-6.00921e-05	-0.00227432	-6.00921e-05	-0.00227462	-6.0124e-05		Quartic	6/14/2021)
2021-02-12	0.0445972	0.668958	0.88163	0.0307751	0.00391512	-0.00159234	-0.000107072	-0.00159009	-0.000105745	-0.00159012	-0.000105763	-0.00159012	-0.000105763	-0.00159048	-0.000105975			-0.00566744
2021-02-13	0.035243	0.528644	0.88004	0.0315836	0.00380914	-0.000926622	-0.000135801	-0.000924455	-0.000133442	-0.000924492	-0.000133484	-0.000924491	-0.000133483	-0.000924835	-0.000133856			7.59047
2021-02-14	0.032315	0.484725	0.879115	0.0320673	0.00367528	-0.000588096	-0.000140609	-0.000586064	-0.000137954	-0.000586102	-0.000138004	-0.000586101	-0.000138003	-0.000586422	-0.000138421			-3619.22
2021-02-15	0.0306561	0.459842	0.878529	0.0329414	0.00353686	-0.000969414	-0.000140535	-0.00096747	-0.000137794	-0.000967507	-0.000137849	-0.000967506	-0.000137848	-0.000967812	-0.000138278			730242
2021-02-16	0.0402511	0.603767	0.877561	0.0348357	0.00339858	-0.00201426	-0.000106525	-0.00201224	-0.000104991	-0.00201227	-0.000105015	-0.00201227	-0.000105014	-0.00201259	-0.000105258		beta e	-52320557
2021-02-17	0.0403534	0.605301	0.875548	0.037276	0.00329333	-0.00255668	-0.000103197	-0.00255469	-0.000101748	-0.00255472	-0.00010177	-0.00255472	-0.00010177	-0.00255503	-0.000102001
2021-02-18	0.0518026	0.777039	0.872993	0.0396118	0.00319133	-0.00248014	-6.84327e-05	-0.00247839	-6.79017e-05	-0.0024784	-6.79073e-05	-0.0024784	-6.79073e-05	-0.00247869	-6.7993e-05
2021-02-19	0.0517316	0.775973	0.870515	0.0400389	0.00312333	-0.000567727	-6.75689e-05	-0.00056616	-6.68834e-05	-0.000566176	-6.68907e-05	-0.000566175	-6.68906e-05	-0.000566429	-6.70013e-05		Pandemic start	2020-03-10
2021-02-20	0.0431795	0.647692	0.869948	0.0425572	0.00305633	-0.00263312	-8.89477e-05	-0.00263128	-8.78246e-05	-0.0026313	-8.78408e-05	-0.0026313	-8.78406e-05	-0.0026316	-8.80198e-05
2021-02-21	0.0354837	0.532255	0.867316	0.0440628	0.00296831	-0.00159697	-0.000106536	-0.00159525	-0.000104707	-0.00159528	-0.000104739	-0.00159528	-0.000104739	-0.00159555	-0.000105028
2021-02-22	0.0453407	0.680111	0.865721	0.0464729	0.00286328	-0.00252244	-7.84948e-05	-0.00252074	-7.75804e-05	-0.00252076	-7.75928e-05	-0.00252076	-7.75927e-05	-0.00252103	-7.7739e-05
2021-02-23	0.0644917	0.967375	0.862913	0.0470461	0.00273819	-0.000725669	-3.01637e-05	-0.000724766	-3.00613e-05	-0.000724769	-3.00618e-05	-0.000723869	-2.99591e-05	-0.000724768	-3.00615e-05
2021-02-24	0.0480471	0.720707	0.862189	0.0544369	0.00270813	-0.00750298	-6.83559e-05	-0.00750108	-6.79752e-05	-0.00750109	-6.79799e-05	-0.00749921	-6.75915e-05	-0.00750109	-6.79762e-05		Days from pandemic start	351
																	Vaccinated	318280
																	Vac. Rate	0.0544369

## Sheet: Excel2LaTeX
RangeAddress	Options	CellWidth	Indent	FileName
114	7	5	0	data.tex

## Sheet: data
	Chicago+Cook+Lake		NorthShore
Date	CCL Cases	CCL Vac	NS act cases	NS Vac	NS act. Inp.	NS act. Inp. Census	NS act. ICU	Ns act. add'l ICU	NS act ICU only	GAU	NS act. ICU census	Ns act. ICU rate	NS act. Vent	Ns act. add'l vent	NS act. vent census	Ns act. vent rate	NS act. Mort.	NS act. Mort. Rate					LOS
2021-02-01	510592	106260	35701	7430	2899	61	546	0	8	0	8	0.122807	270	0	5	0.375	496	0.908425					LOS ICU	9.69231
2021-02-02	511409	110902	35748	7752	2910	58	548	2	9	0	9	0.135593	272	2	6	0.4375	498	0.908759
2021-02-03	512613	117264	35808	8191	2920	54	549	1	9	0	9	0.133333	272	0	5	0.411765	500	0.910747		Variable	Value
2021-02-04	513929	122009	35861	8514	2926	51	553	4	11	0	11	0.210526	273	1	5	0.3	502	0.907776		NS est. pop.	392000
2021-02-05	515469	126389	35901	8803	2931	49	554	1	10	0	10	0.181818	276	3	7	0.4	502	0.906137		Cook+Lake	5846768
2021-02-06	516772	127857	35942	8893	2940	51	555	1	10	0	10	0.178571	277	1	7	0.473684	503	0.906306		NS share of Cook+Lake	0.0670456
2021-02-07	517677	132925	35967	9235	2943	49	555	0	9	0	9	0.163636	277	0	6	0.444444	504	0.908108		1 / \gamma	15
2021-02-08	518344	138618	36022	9633	2953	52	556	1	9	0	9	0.185185	277	0	5	0.470588	505	0.908273
2021-02-09	519080	146292	36074	10167	2960	49	557	1	9	0	9	0.18	277	0	4	0.411765	506	0.908438
2021-02-10	520153	159414	36124	11071	2967	45	558	1	8	0	8	0.191489	278	1	3	0.470588	508	0.910394
2021-02-11	521218	171525	36155	11898	2976	45	559	1	7	0	7	0.12	278	0	3	0.444444	509	0.910555
2021-02-12	522383	179935	36190	12466	2982	43	560	1	7	0	7	0.117647	278	0	2	0.5	510	0.910714
2021-02-13	523254	184662	36228	12785	2987	43	560	0	7	0	7	0.106383	279	1	3	0.6	511	0.9125
2021-02-14	523920	187490	36256	12975	2994	45	560	0	6	0	6	0.0980392	279	0	1	0.642857	513	0.916071
2021-02-15	524508	192601	36288	13325	2999	45	562	2	8	0	8	0.130435	280	1	2	0.625	513	0.912811
2021-02-16	525044	203676	36319	14089	3003	43	562	0	8	0	8	0.116279	280	0	2	0.571429	514	0.914591
2021-02-17	525722	217944	36358	15073	3008	37	562	0	8	0	8	0.097561	280	0	2	0.615385	515	0.91637
2021-02-18	526379	231601	36391	16012	3016	37	564	2	9	0	9	0.125	280	0	2	0.636364	516	0.914894
2021-02-19	527198	234098	36425	16174	3018	31	565	1	8	0	8	0.138889	281	1	3	0.454545	516	0.913274
2021-02-20	527997	248822	36437	17171	3020	27	565	0	8	0	8	0.151515	281	0	3	0.4	518	0.916814
2021-02-21	528646	257625	36456	17766	3025	30	565	0	5	0	5	0.16129	281	0	2	0.4	519	0.918584
2021-02-22	529161	271716	36494	18739	3032	34	567	2	7	0	7	0.151515	284	3	5	0.636364	519	0.915344
2021-02-23	529797	293847	36520	20255	3035	34	567	0	7	0	7	0.15625	284	0	5	0.7	519	0.915344
2021-02-24	530681					30		0	6					0	4		519
